# Supplementary material for: Nannochloropsis oceanica Lipid Extract Moderates UVB-Irradiated Psoriatic Keratinocytes: Impact on Protein Expression and Protein Adducts
Source: Antioxidants (Basel). 2024 Oct 14;13(10):1236. doi: 10.3390/antiox13101236 (PMC11504445; doi:10.3390/antiox13101236)
Supplement: Supplementary file 1 [file antioxidants-13-01236-s001.zip]

Archive with 1 entries (1 files):
- antioxidants-3193419-supplementary.xlsx
