# Supplementary material for: Nannochloropsis oceanica Lipid Extract Moderates UVB-Irradiated Psoriatic Keratinocytes: Impact on Protein Expression and Protein Adducts
Source: Antioxidants (Basel). 2024 Oct 14;13(10):1236. doi: 10.3390/antiox13101236 (PMC11504445; doi:10.3390/antiox13101236)
Supplement: Supplementary file 1 [file antioxidants-13-01236-s001.zip › antioxidants-3193419-supplementary.xlsx]

## Sheet: Supplementary Table S1, S2, S3
Supplementary Table S1. The lipid profile of the obtained Nannochloropsis oceanica extract characterized by hydrophilic interaction liquid chromatography coupled with high-resolution mass spectrometry (HILIC-MS) and tandem MS (MS/MS) using a Q-Exactive hybrid quadrupole Orbitrap mass spectrometer (Thermo Fisher Scientific, Bremen, Germany).
Lipid species (C:N)	Calculated m/z	Fatty acyl chains (C:N)
PC identified as [M+H]+
PC(28:1)	676.492	-
PC(30:3)	700.492	-
PC(30:1)	704.523	14:0-16:1
PC(30:0)	706.539	-
PC(32:1)	732.554	16:0-16:1
PC(32:2)	730.539	16:1-16:1
PC(32:3)	728.523	16:1-16:2
PC(32:4)	726.507	-
PC(32:5)	724.492	-
PC(34:1)	760.586	16:0-18:1
		16:1-18:0
PC(34:2)	758.57	16:1-18:1
		16:0-18:2
PC(34:3)	756.554	16:1-18:2
PC(34:4)	754.539	16:1-18:3
		16:2-18:2
PC(34:5)	752.523	-
PC(34:6)	750.507	-
PC(34:7)	748.492	-
PC(36:2)	786.601	-
PC(36:3)	784.586	18:1-18:2
PC(36:4)	782.57	18:2-18:2
		16:0-20:4
PC(36:5)	780.554	18:2-18:3
		16:0-20:5
		16:1-20:4
PC(36:6)	778.539	16:1-20:5
PC(36:7)	776.523	-
PC(38:5)	808.586	18:1-20:4
PC(38:6)	806.57	18:2-20:4
		18:1-20:5
PC(38:7)	804.554	18:2-20:5
PC(38:8)	802.539	-
PC(38:9)	800.523	-
PC(40:10)	826.539	-
PC(40:5)	836.617	-
PC(40:7)	832.586	-
PC(40:8)	830.57	-
PC(40:9)	828.554	-
LPC identified as [M+H]+
LPC14:0)	468.309	-
LPC(16:0)	496.34	-
LPC(16:1)	494.325	16:01:00
LPC(16:2)	492.309	-
LPC(18:1)	522.356	18:01:00
LPC(18:2)	520.34	18:02:00
LPC(18:3)	518.325	-
LPC(18:4)	516.309	-
LPC(20:3)	546.356	-
LPC(20:4)	544.34	-
LPC(20:5)	542.325	-
PE identified as [M+H]+ - polar head as neutral loss
PE(30:1)	662.476	14:0-16:1
PE(30:3)	658.445	-
PE(32:1)	690.507	-
PE(32:2)	688.492	16:1-16:1
PE(32:4)	684.46	16:0-16:4
PE(34:1)	718.539	16:0-18:1
PE(34:2)	716.523	16:1-18:1
		16:0-18:2
PE(34:3)	714.507	-
PE(34:4)	712.492	16:0-18:4
PE(34:5)	710.476	16:1-18:4
PE(36:2)	744.554	18:1-18:1
PE(36:5)	738.507	18:1-18:4
PE(36:6)	736.492	-
LPE identified as [M+H]+ - polar head as neutral loss
LPE(14:0)	426.262	-
LPE(16:0)	454.293	16:00:00
LPE(16:1)	452.278	-
LPE(16:4)	446.231	-
LPE(18:1)	480.309	18:01:00
LPE(18:2)	478.293	-
LPE(18:3)	476.278	-
LPE(18:4)	474.262	18:04:00
LPE(20:5)	500.278	-
PG identified as [M−H]−
PG(30:0)	693.471	14:0-16:0
PG(30:1)	691.455	-
PG(32:0)	721.502	-
PG(32:1)	719.486	16:1-16:0
		14:0-18:1
PG(32:2)	717.471	16:1-16:1
PG(34:1)	747.518	16:0-18:1
PG(34:2)	745.502	-
PG(34:3)	743.487	16:0-18:3
PG(34:4)	741.471	16:0-18:4
		16:1-18:3
PG(34:5)	739.455	14:0-20:5
		16:2-18:3
PG(36:2)	773.533	18:1-18:1
PG(36:5)	767.486	16:0-20:5
PG(36:6)	765.471	16:1-20:5
PG(38:5)	795.518	-
PG(32:2-OH)	733.466	(16:0-OH)-16:2
PG(34:1-OH)	763.513	(18:0-OH)-16:1
PG(34:2-OH)	761.497	(18:0-OH)-16:2
PG(34:3-OH)	759.481	(18:3-OH)-16:0
		(18:2-OH)-16:1
		(18:1-OH)-16:2
		(18:0-OH)-16:3
PG(34:4-OH)	757.466	(18:4-OH)-16:0
		(18:3-OH)-16:1
		(18:2-OH)-16:2
PG(34:5-OH)	755.45	(18:3-OH)-16:2
		(18:4-OH)-16:1
PG(36:5-OH)	783.481	(16:0-OH)-20:5
		(20:5-OH)-16:0
PG(36:6-OH)	781.466	(20:5-OH)-16:1
PI identified as [M−H]−
PI(32:1)	807.502	16:0-16:1
PI(34:1)	835.532	16:0-18:1
PI-Cer identified as [M−H] −
PI-Cer(d18:1/14:0)	750.492	-
DGTS identified as [M+H]+
DGTS(28:1)	654.531	-
DGTS(30:0)	684.578	16:0-14:0
DGTS(30:1)	682.562	16:1-16:0
DGTS(30:2)	680.547	16:2-14:0
DGTS(30:3)	678.531	-
DGTS(30:4)	676.515	16:4-16:0
DGTS(30:5)	674.5	16:4-14:1
DGTS(32:0)	712.609	16:0-16:0
DGTS(32:1)	710.593	16:1-16:0
DGTS(32:2)	708.578	16:0-16:2
		16:1-16:1
DGTS(32:3)	706.562	16:3-16:0
DGTS(32:4)	704.547	14:0-18:4
		16:4-16:0
		16:3-16:1
DGTS(32:5)	702.531	-
DGTS(32:6)	700.515	16:4-16:2
		16:3-16:3
DGTS(32:7)	698.5	16:4-16:3
DGTS(32:8)	696.484	16:4-16:4
DGTS(34:1)	738.625	16:0-18:1
DGTS(34:2)	736.609	16:1-18:1
		18:2-16:0
		20:2-14:0
DGTS(34:3)	734.593	16:2-18:1
		16:1-18:2
		20:3-14:0
DGTS(34:4)	732.578	18:4-16:0
		18:3-16:1
DGTS(34:5)	730.562	18:4-16:1
		18:1-16:4
		18:2-16:3
DGTS(34:5-OH)	746.557	(16:4-OH)-18:1
		(16:1-OH)-18:4
		(16:0-OH)-18:5
DGTS(34:6)	728.547	-
DGTS(34:7)	726.531	16:4-18:3
		16:3-18:4
DGTS(34:7-OH)	742.526	(16:4-OH)-18:3
		(16:3-OH)-18:4
DGTS(34:8)	724.515	16:4-18:4
DGTS(36:10)	748.515	18:5-18:5
DGTS(36:4)	760.609	16:0-20:4
		18:3-18:1
		18:2-18:2
		20:3-16:1
		20:2-16:2
		20:1-16:3
		20:0-16:4
DGTS(36:5)	758.593	18:4-18:1
		20:5-16:0
		20:4-16:1
		20:3-16:2
		20:2-16:3
		20:1-16:4
		16:1-20:4
DGTS(36:6)	756.578	16:1-20:5
		20:3-16:3
		18:2-18:4
		18:3-18:3
DGTS(36:7)	754.562	18:4-18:3
DGTS(36:8)	752.547	18:4-18:4
DGTS(36:9)	750.531	18:5-18.4
DGTS(38:10)	776.547	20:5-18:5
DGTS(38:7)	782.593	20:5-18:2
DGTS(38:8)	780.578	20:5-18:3
DGTS(40:10)	804.578	20:5-20:5
DGTS(40:9)	806.593	20:4-20:5
MGTS identified as [M+H]+
MGTS(14:0)	446.348	14:00:00
MGTS(14:1)	444.332	14:01:00
MGTS(16:0)	474.38	16:00:00
MGTS(16:1)	472.364	16:01:00
MGTS(16:2)	470.348	16:02:00
MGTS(16:3)	468.332	-
MGTS(16:4)	466.317	16:04:00
MGTS(18:0)	502.411	18:00:00
MGTS(18:1)	500.395	18:01:00
MGTS(18:2)	498.38	-
MGTS(18:3)	496.364	-
MGTS(18:4)	494.348	18:04:00
MGTS(18:5)	492.332	-
MGTS(20:0)	530.442	20:00:00
MGTS(20:4)	522.38	-
MGTS(20:5)	520.364	20:05:00
MGDG identified as [M+NH4]+
MGDG(30:0)	720.562	-
MGDG(30:1)	718.546	16:1-14:0
MGDG(32:0)	748.594	16:0-16:0
MGDG(32:1)	746.578	16:1-16:0
MGDG(32:2)	744.563	16:1-16:1
		14:0-18:2
		16:0-16:2
MGDG(32:3)	742.546	-
MGDG(32:4)	740.531	-
MGDG(32:5)	738.516	-
MGDG(32:6)	736.499	-
MGDG(32:7)	734.484	-
MGDG(32:8)	732.469	16:4-16:4
MGDG(34:1)	774.609	-
MGDG(34:2)	772.593	18:2-16:0
MGDG(34:3)	770.578	18:3-16:0
		18:2-16:1
MGDG(34:4)	768.563	16:2-18:2
		16:1-18:3
		16:0-18:4
		16:3-18:1
		16:4-18:0
MGDG(34:5)	766.547	-
MGDG(34:7)	762.516	16:4-18:3
		18:4-16:3
MGDG(34:8)	760.5	-
MGDG(36:3)	798.61	-
MGDG(36:4)	796.593	-
MGDG(36:5)	794.578	18:3-18:2
		18:1-18:4
		20:5-16:0
		16:4-20:2
		16:1-20:4
MGDG(36:6)	792.562	18:3-18:3
		16:1-20:5
		16:4-20:2
MGDG(36:7)	790.547	-
MGDG(36:8)	788.531	-
MGDG(38:6)	820.594	18:1-20:5
		18:2-20:4
		18:3-20:3
MGDG(38:7)	818.578	20:5-18:2
		18:3-20:4
MGDG(38:8)	816.563	-
MGDG(40:10)	840.563	20:5-20:5
MGDG(40:8)	844.594	20:4-20:4
MGDG(40:7)	846.61	-
MGMG identified as [M+NH4]+
MGMG(14:0)	482.333	14:00:00
MGMG(16:0)	510.364	16:00:00
MGMG(16:1)	508.349	16:01:00
MGMG(16:3)	504.317	**
MGMG(16:4)	502.302	16:04:00
MGMG(16:4-OH)	518.297	16:4-OH
MGMG(18:1)	536.38	18:01:00
MGMG(18:3)	532.349	18:03:00
MGMG(18:4)	530.333	-
MGMG(20:4)	558.364	-
MGMG(20:5)	556.349	-
DGDG identified as [M+NH4]+
DGDG(30:0)	882.615	-
DGDG(30:1)	880.6	16:1-14:0
DGDG(32:1)	908.631	16:0-16:1
DGDG(32:2)	906.615	16:0-16:2
		16:1-16:1
DGDG(32:3)	904.6	18:3-14:0
		16:0-16:3
		16:1-16:2
DGDG(32:4)	902.584	18:3-14:1
		16:0-16:4
		14:0-18:4
DGDG(32:5)	900.568	16:1-16:4
DGDG(32:6)	898.553	-
DGDG(34:1)	936.662	18:1-16:0
DGDG(34:2)	934.647	18:1-16:1
		18:2-16:0
DGDG(34:3)	932.631	16:0-18:3
		18:1-16:2
DGDG(34:4)	930.615	18:1-16:3
		18:2-16:2
		18:3-16:1
		18:4-16:0
		14:0-20:4
DGDG(34:5)	928.6	18:3-16:2
		18:2-16:3
		18:1-16:4
		16:1-18:4
		14:0-20:5
DGDG(34:6)	926.584	-
DGDG(34:7)	924.568	18:3-16:4
		18:4-16:3
DGDG(34:8)	922.553	-
DGDG(36:2)	962.678	-
DGDG(36:3)	960.662	18:3-18:0
		18:1-18:2
DGDG(36:4)	958.647	-
DGDG(36:5)	956.631	20:5-16:0
		18:1-18:4
		20:1-16:4
DGDG(36:6)	954.615	18:3-18:3
		20:5-16:1
		18:4-18:2
DGDG(36:7)	952.6	18:3-18:4
DGDG(36:8)	950.584	18:4-18:4
DGDG(38:6)	982.647	-
DGDG(38:7)	980.631	18:2-20:5
DGDG(40:10)	1002.62	20:5-20:5
DGDG(40:9)	1004.63	-
DGMG identified as [M+NH4]+
DGMG(14:0)	644.386	-
DGMG(16:0)	672.417	16:00:00
DGMG(16:1)	670.401	16:01:00
DGMG(16:2)	668.386	-
DGMG(16:3)	666.37	-
DGMG(16:4)	664.354	-
DGMG(18:1)	698.433	18:01:00
DGMG(18:2)	696.417	-
DGMG(18:3)	694.401	18:03:00
DGMG(18:4)	692.386	-
DGMG(20:5)	718.401	-
SQDG identified as [M−H]−
SQDG(28:0)	737.451	-
SQDG(30:0)	765.482	16:0-14:0
SQDG(30:1)	763.467	16:1-14:0
SQDG(32:0)	793.514	-
SQDG(32:1)	791.498	16:0-16:1
SQDG(32:2)	789.482	16:1-16:1
		16:0-16:2
SQDG(32:3)	787.467	16:1-16:2
		16:0-16:3
		18:1-14:1
SQDG(32:4)	785.451	16:0-16:4
		16:1-16:3
		16:2-16:2
SQDG(34:0)	821.545	16:0-18:0
SQDG(34:1)	819.529	16:0-18:1
SQDG(34:3)	815.498	16:0-18:3
		18:1-16:2
SQDG(34:4)	813.482	16:0-18:4
		16:1-18:3
		16:2-18:2
		18:1-16:3
		20:4-14:0
SQDG(36:0)	849.576	16:0-20:0
SQDG(36:3)	843.529	-
SQDG(36:4)	841.514	16:0-20:4
SQDG(36:5)	839.498	-
SQDG(36:6)	837.482	16:1-20:5
		20:4-16:2
		18:2-18:4
		18:3-18:3
SQDG(36:7)	835.467	18:3-18:4
		20:4-16:3
		20:5-16:2
SQDG(34:3-OH)	831.493	-
SQDG(34:4-OH)	829.477	-
SQMG identified as [M−H]−
SQMG(16:0)	555.284	-
Supplementary Table S2. The IDs of the proteins that were identified and semi-quantified in keratinocytes isolated from the skin of healthy donors and psoriatic patients after irradiation with UVB (60 mJ/cm2) and 24h incubation with a lipid extract of microalgae Nannochloropsis oceanica (algae, 3 ng/mL). Data obtained using high-performance liquid chromatography system Ultimate 3000 (Dionex, Idst…
ID	1	2	3	4	5	6	7	8	9	10	11	12	13	14	15	16	17	18	19	20	21	22	23	24	25	26	27	28	29	30	31	32	33	34	35	36	37	38	39	40
label	Control	Control Algae	Control UVB	Control UVB Algae	Control	Control Algae	Control UVB	Control UVB Algae	Control	Control Algae	Control UVB	Control UVB Algae	Control	Control Algae	Control UVB	Control UVB Algae	Control	Control Algae	Control UVB	Control UVB Algae	Psoriasis	Psoriasis Algae	Psoriasis UVB	Psoriasis UVB Algae	Psoriasis	Psoriasis Algae	Psoriasis UVB	Psoriasis UVB Algae	Psoriasis	Psoriasis Algae	Psoriasis UVB	Psoriasis UVB Algae	Psoriasis	Psoriasis Algae	Psoriasis UVB	Psoriasis UVB Algae	Psoriasis	Psoriasis Algae	Psoriasis UVB	Psoriasis UVB Algae
A0A023T6R1	33000000	12000000	146000	6097500	33000000	12000000	146000	6097500	33000000	937000000	1090000000	6097500	33000000	679000000	928000000	803500000	33000000	33000000	1090000000	803500000	22500000	146000	16000000	24000000	20000000	61650000	16000000	24000000	20000000	8097500	16000000	24000000	92075000	8097500	16000000	24000000	20000000	8097500	16000000	24000000
A0A024QYX3	38000000	76000000	40000000	58000000	38000000	76000000	40000000	58000000	38000000	45000000	10000000	58000000	38000000	25200000	44000000	34600000	38000000	38000000	10000000	34600000	57000000	146000	10300000	30000000	20150000	111350000	10300000	30000000	20150000	5247500	10300000	30000000	131200000	5247500	10300000	30000000	20150000	5247500	10300000	30000000
A0A024QZK8	126000000	211000000	199000000	205000000	126000000	211000000	199000000	205000000	126000000	146000	9800000	205000000	126000000	232000000	498000000	365000000	126000000	126000000	9800000	365000000	168500000	204000000	55590000	29000000	42295000	125400000	55590000	29000000	42295000	129795000	55590000	29000000	31350000	129795000	55590000	29000000	42295000	129795000	55590000	29000000
A0A024QZN9	104000000	189000000	144000000	166500000	104000000	189000000	144000000	166500000	104000000	218000000	115000000	166500000	104000000	122000000	150000000	136000000	104000000	104000000	115000000	136000000	146500000	197000000	60400000	18000000	39200000	19050000	60400000	18000000	39200000	128700000	60400000	18000000	104400000	128700000	60400000	18000000	39200000	128700000	60400000	18000000
A0A024QZP7	125000000	231000000	252000000	241500000	125000000	231000000	252000000	241500000	125000000	269000000	275000000	241500000	125000000	146000	39000000	19597500	125000000	125000000	275000000	19597500	178000000	220000000	58790000	19000000	38895000	22245000	58790000	19000000	38895000	139395000	58790000	19000000	25500000	139395000	58790000	19000000	38895000	139395000	58790000	19000000
A0A024QZS4	146000	146000	37000000	18597500	146000	146000	37000000	18597500	146000	53900000	115000000	18597500	146000	396000000	496000000	446000000	146000	146000	115000000	446000000	146000	134000000	48790000	23800000	36295000	157500000	48790000	23800000	36295000	91395000	48790000	23800000	10050000	91395000	48790000	23800000	36295000	91395000	48790000	23800000
A0A024QZY1	33000000	51000000	75000000	63000000	33000000	51000000	75000000	63000000	33000000	60000000	34000000	63000000	33000000	110000000	207000000	158500000	33000000	33000000	34000000	158500000	42000000	37000000	16200000	18000000	17100000	11597500	16200000	18000000	17100000	26600000	16200000	18000000	16097500	26600000	16200000	18000000	17100000	26600000	16200000	18000000
A0A024R0E2	79500000	103000000	122000000	112500000	79500000	103000000	122000000	112500000	79500000	4600000	18000000	112500000	79500000	149000000	177000000	163000000	79500000	79500000	18000000	163000000	91250000	90400000	47000000	12000000	29500000	57300000	47000000	12000000	29500000	68700000	47000000	12000000	12150000	68700000	47000000	12000000	29500000	68700000	47000000	12000000
A0A024R0E5	131000000	123000000	226000000	174500000	131000000	123000000	226000000	174500000	131000000	73000000	114000000	174500000	131000000	146000	17000000	8597500	131000000	131000000	114000000	8597500	127000000	109000000	54500000	35000000	44750000	100850000	54500000	35000000	44750000	81750000	54500000	35000000	27000000	81750000	54500000	35000000	44750000	81750000	54500000	35000000
A0A024R0L6	101000000	79000000	171000000	125000000	101000000	79000000	171000000	125000000	101000000	118000000	142000000	125000000	101000000	137000000	141000000	139000000	101000000	101000000	142000000	139000000	90000000	201000000	95500000	17500000	56500000	65050000	95500000	17500000	56500000	148250000	95500000	17500000	12597500	148250000	95500000	17500000	56500000	148250000	95500000	17500000
A0A024R0P9	32900000	41000000	57000000	49000000	32900000	41000000	57000000	49000000	32900000	87000000	64000000	49000000	32900000	216000000	246000000	231000000	32900000	32900000	64000000	231000000	36950000	22400000	6000000	146000	3097500	56500000	6000000	146000	3097500	14200000	6000000	146000	6150000	92075000	6000000	146000	3097500	14200000	6000000	146000
A0A024R0R4	26900000	55000000	30700000	42850000	26900000	55000000	30700000	42850000	26900000	35000000	44000000	42850000	26900000	80000000	169000000	124500000	26900000	26900000	44000000	124500000	40950000	38000000	23000000	9000000	16000000	52645000	23000000	9000000	16000000	30500000	23000000	9000000	41997500	131200000	23000000	9000000	16000000	30500000	23000000	9000000
A0A024R0V4	24000000	29000000	32000000	30500000	24000000	29000000	32000000	30500000	24000000	476000000	518000000	30500000	24000000	98000000	303000000	200500000	24000000	24000000	518000000	200500000	26500000	26000000	13000000	12000000	12500000	61650000	13000000	12000000	12500000	14600000	13000000	12000000	218350000	31350000	13000000	12000000	12500000	14600000	13000000	12000000
A0A024R152	12000000	146000	33000000	16597500	12000000	146000	33000000	16597500	12000000	13500000	45000000	16597500	12000000	296000000	378000000	337000000	12000000	12000000	45000000	337000000	6097500	146000	146000	16000000	8097500	57655000	146000	16000000	8097500	146000	146000	16000000	16650000	104400000	146000	16000000	8097500	146000	146000	16000000
A0A024R1A3	184000000	188000000	321000000	254500000	184000000	188000000	321000000	254500000	184000000	62000000	118000000	254500000	184000000	31000000	62000000	46500000	184000000	184000000	118000000	46500000	186000000	199000000	138100000	43600000	90850000	60090000	138100000	43600000	90850000	168550000	138100000	43600000	12537500	25500000	138100000	43600000	90850000	168550000	138100000	43600000
A0A024R1K7	34000000	63800000	40000000	51900000	34000000	63800000	40000000	51900000	34000000	156000000	167000000	51900000	34000000	16300000	66000000	41150000	34000000	34000000	167000000	41150000	48900000	61000000	41000000	30000000	35500000	15850000	41000000	30000000	35500000	51000000	41000000	30000000	72415000	10050000	92075000	30000000	35500000	51000000	41000000	30000000
A0A024R1N1	640000000	720000000	1190000000	955000000	640000000	720000000	1190000000	955000000	640000000	158000000	219600000	955000000	640000000	48500000	61000000	54750000	640000000	640000000	219600000	54750000	680000000	820000000	476300000	133000000	304650000	11700000	476300000	133000000	304650000	648150000	476300000	133000000	304650000	16097500	131200000	133000000	304650000	648150000	476300000	133000000
A0A024R1N4	229000000	217000000	406000000	311500000	229000000	217000000	406000000	311500000	229000000	62000000	191000000	311500000	229000000	376000000	720000000	548000000	229000000	229000000	191000000	548000000	223000000	232000000	138850000	45300000	92075000	146000	138850000	45300000	92075000	185425000	138850000	45300000	92075000	12150000	31350000	45300000	92075000	185425000	138850000	45300000
A0A024R1Q8	163000000	146000000	216000000	181000000	163000000	146000000	216000000	181000000	163000000	100000000	163000000	181000000	163000000	187000000	395000000	291000000	163000000	163000000	163000000	291000000	154500000	255000000	201400000	61000000	131200000	19750000	201400000	61000000	131200000	228200000	201400000	61000000	131200000	27000000	104400000	61000000	131200000	228200000	201400000	61000000
A0A024R1S8	124000000	210000000	274000000	242000000	124000000	210000000	274000000	242000000	124000000	209000000	181000000	242000000	124000000	62000000	95000000	78500000	124000000	124000000	181000000	78500000	167000000	84000000	1400000	61300000	31350000	587500	1400000	61300000	31350000	42700000	1400000	61300000	31350000	12597500	25500000	61300000	31350000	42700000	1400000	61300000
A0A024R1V4	194000000	264000000	314000000	289000000	194000000	264000000	314000000	289000000	194000000	153000000	85000000	289000000	194000000	13800000	30900000	22350000	194000000	194000000	85000000	22350000	229000000	299000000	141300000	67500000	104400000	146000	141300000	67500000	104400000	220150000	141300000	67500000	104400000	6150000	10050000	67500000	104400000	220150000	141300000	67500000
A0A024R203	142000000	172000000	239000000	205500000	142000000	172000000	239000000	205500000	142000000	34000000	47000000	205500000	142000000	145000000	181000000	163000000	142000000	142000000	47000000	163000000	157000000	257000000	33000000	18000000	25500000	92000000	33000000	18000000	25500000	145000000	33000000	18000000	25500000	41997500	16097500	18000000	25500000	145000000	33000000	18000000
A0A024R284	25000000	146000	146000	146000	25000000	146000	146000	146000	25000000	100000000	124000000	146000	25000000	61000000	120000000	90500000	25000000	25000000	124000000	90500000	12597500	146000	2100000	18000000	10050000	146000	2100000	18000000	10050000	1147500	2100000	18000000	10050000	218350000	12150000	18000000	10050000	1147500	2100000	18000000
A0A024R2M7	14000000	42900000	34000000	38450000	14000000	42900000	34000000	38450000	14000000	21000000	67000000	38450000	14000000	33000000	52000000	42500000	14000000	14000000	67000000	42500000	28450000	58000000	32000000	146000	16097500	13995000	32000000	146000	16097500	45000000	32000000	146000	16097500	16650000	27000000	146000	16097500	45000000	32000000	146000
A0A024R2Q4	146000	8000000	24000000	16000000	146000	8000000	24000000	16000000	146000	139000000	241000000	16000000	146000	129400000	107000000	118200000	146000	146000	241000000	118200000	4097500	27200000	9300000	15000000	12150000	49985000	9300000	15000000	12150000	18250000	9300000	15000000	12150000	12537500	12597500	15000000	12150000	18250000	9300000	15000000
A0A024R324	16000000	31000000	31000000	31000000	16000000	31000000	31000000	31000000	16000000	11000000	64000000	31000000	16000000	70000000	120200000	95100000	16000000	16000000	64000000	95100000	23500000	146000	20000000	34000000	27000000	216800000	20000000	34000000	27000000	10097500	20000000	34000000	27000000	72415000	6150000	34000000	27000000	10097500	20000000	34000000
A0A024R374	19000000	71000000	69000000	70000000	19000000	71000000	69000000	70000000	19000000	10000000	100000000	70000000	19000000	414000000	607000000	510500000	19000000	19000000	100000000	510500000	45000000	15000000	146000	25000000	12597500	14000000	146000	25000000	12597500	7597500	146000	25000000	12597500	7597500	41997500	25000000	12597500	7597500	146000	25000000
A0A024R394	14000000	10000000	146000	5097500	14000000	10000000	146000	5097500	14000000	6800000	146000	5097500	14000000	129000000	84000000	106500000	14000000	14000000	146000	106500000	12000000	7500000	3800000	8500000	6150000	19750000	3800000	8500000	6150000	5650000	3800000	8500000	6150000	5650000	218350000	8500000	6150000	5650000	3800000	8500000
A0A024R3D8	107000000	155000000	155000000	155000000	107000000	155000000	155000000	155000000	107000000	140000000	218000000	155000000	107000000	60000000	146000	30097500	107000000	107000000	218000000	30097500	131000000	178000000	83800000	146000	41997500	23150000	83800000	146000	41997500	130900000	83800000	146000	41997500	130900000	16650000	146000	41997500	130900000	83800000	146000
A0A024R3W7	453000000	660000000	646000000	653000000	453000000	660000000	646000000	653000000	453000000	36000000	63400000	653000000	453000000	184000000	219000000	201500000	453000000	453000000	63400000	201500000	556500000	673000000	272700000	164000000	218350000	31365000	272700000	164000000	218350000	472850000	272700000	164000000	218350000	472850000	12537500	164000000	218350000	472850000	272700000	164000000
A0A024R4E5	14600000	146000	78000000	39097500	14600000	146000	78000000	39097500	14600000	153000000	291000000	39097500	14600000	800000000	886000000	843000000	14600000	14600000	291000000	843000000	9847500	11770000	31400000	1900000	16650000	11600000	31400000	1900000	16650000	21585000	31400000	1900000	92075000	21585000	72415000	1900000	16650000	21585000	31400000	1900000
A0A024R4U3	23700000	36000000	81000000	58500000	23700000	36000000	81000000	58500000	23700000	111000000	146000000	58500000	23700000	66700000	143000000	104850000	23700000	23700000	146000000	104850000	29850000	45000000	24880000	146000	12537500	21600000	24880000	146000	12537500	34940000	24880000	146000	131200000	34940000	24880000	146000	12537500	34940000	24880000	146000
A0A024R571	163000000	134000000	307000000	220500000	163000000	134000000	307000000	220500000	163000000	90000000	174000000	220500000	163000000	85000000	149000000	117000000	163000000	163000000	174000000	117000000	148500000	169000000	94830000	50000000	72415000	39310000	94830000	50000000	72415000	131915000	94830000	50000000	31350000	131915000	94830000	50000000	72415000	131915000	94830000	50000000
A0A024R5C5	17000000	20000000	82200000	51100000	17000000	20000000	82200000	51100000	17000000	304000000	419000000	51100000	17000000	149000000	184000000	166500000	17000000	17000000	419000000	166500000	18500000	13000000	34800000	9300000	22050000	146000	34800000	9300000	22050000	23900000	34800000	9300000	104400000	23900000	34800000	9300000	22050000	23900000	34800000	9300000
A0A024R5Z7	694000000	897000000	1103000000	1000000000	694000000	897000000	1103000000	1000000000	694000000	146000	82300000	1000000000	694000000	118000000	190000000	154000000	694000000	694000000	82300000	154000000	795500000	678000000	144200000	128000000	136100000	59400000	144200000	128000000	136100000	411100000	144200000	128000000	25500000	411100000	144200000	128000000	136100000	411100000	144200000	128000000
A0A024R5Z9	15000000	45000000	42000000	43500000	15000000	45000000	42000000	43500000	15000000	198000000	297000000	43500000	15000000	146000	139000000	69597500	15000000	15000000	297000000	69597500	30000000	21800000	41000000	146000	20597500	55950000	41000000	146000	20597500	31400000	41000000	146000	10050000	31400000	41000000	146000	20597500	31400000	41000000	146000
A0A024R608	146000	74000000	54000000	64000000	146000	74000000	54000000	64000000	146000	189000000	118000000	64000000	146000	19800000	45000000	32400000	146000	146000	118000000	32400000	37097500	56000000	63900000	45000000	54450000	95325000	63900000	45000000	54450000	59950000	63900000	45000000	16097500	59950000	63900000	45000000	54450000	59950000	63900000	45000000
A0A024R6C9	98000000	192000000	191000000	191500000	98000000	192000000	191000000	191500000	98000000	28600000	59800000	191500000	98000000	10000000	35400000	22700000	98000000	98000000	59800000	22700000	145000000	246000000	76000000	16400000	46200000	146000	76000000	16400000	46200000	161000000	76000000	16400000	12150000	161000000	76000000	16400000	46200000	161000000	76000000	16400000
A0A024R6W0	199900000	205000000	225000000	215000000	199900000	205000000	225000000	215000000	199900000	87000000	58000000	215000000	199900000	220000000	412000000	316000000	199900000	199900000	58000000	316000000	202450000	163000000	51100000	42000000	46550000	180850000	51100000	42000000	46550000	107050000	51100000	42000000	27000000	107050000	51100000	42000000	46550000	107050000	51100000	42000000
A0A024R6W2	59000000	74000000	118000000	96000000	59000000	74000000	118000000	96000000	59000000	1080000000	1220000000	96000000	59000000	146000	63600000	31897500	59000000	59000000	1220000000	31897500	66500000	131000000	40000000	1800000	20900000	32500000	40000000	1800000	20900000	85500000	40000000	1800000	12597500	85500000	40000000	1800000	20900000	85500000	40000000	1800000
A0A024R718	1060000000	1240000000	1470000000	1355000000	1060000000	1240000000	1470000000	1355000000	1060000000	373000000	420000000	1355000000	1060000000	222000000	252000000	237000000	1060000000	1060000000	420000000	237000000	1150000000	1500000000	566500000	188200000	377350000	108850000	566500000	188200000	377350000	1033250000	566500000	188200000	6150000	1033250000	566500000	188200000	377350000	1033250000	566500000	188200000
A0A024R7B7	177000000	125000000	279000000	202000000	177000000	125000000	279000000	202000000	177000000	263000000	449000000	202000000	177000000	79000000	116000000	97500000	177000000	177000000	449000000	97500000	151000000	103000000	31400000	49000000	40200000	23750000	31400000	49000000	40200000	67200000	31400000	49000000	41997500	10050000	31400000	49000000	40200000	67200000	31400000	49000000
A0A024R7T3	416000000	570000000	532000000	551000000	416000000	570000000	532000000	551000000	416000000	2990000000	4460000000	551000000	416000000	111700000	234000000	172850000	416000000	416000000	4460000000	172850000	493000000	580000000	164700000	91000000	127850000	48597500	164700000	91000000	127850000	372350000	164700000	91000000	218350000	16097500	164700000	91000000	127850000	372350000	164700000	91000000
A0A024R7U6	72000000	81000000	133000000	107000000	72000000	81000000	133000000	107000000	72000000	11000000	14000000	107000000	72000000	20000000	60000000	40000000	72000000	72000000	14000000	40000000	76500000	89000000	146000	24100000	12147500	36350000	146000	24100000	12147500	44597500	146000	24100000	16650000	12150000	146000	24100000	12147500	44597500	146000	24100000
A0A024R814	471000000	690000000	753000000	721500000	471000000	690000000	753000000	721500000	471000000	77700000	104000000	721500000	471000000	75000000	123000000	99000000	471000000	471000000	104000000	99000000	580500000	618000000	238400000	106500000	172450000	163650000	238400000	106500000	172450000	428200000	238400000	106500000	12537500	27000000	238400000	106500000	172450000	428200000	238400000	106500000
A0A024R8P8	54700000	122000000	102000000	112000000	54700000	122000000	102000000	112000000	54700000	39000000	68900000	112000000	54700000	115000000	185000000	150000000	54700000	54700000	68900000	150000000	88350000	139000000	100200000	35000000	67600000	2947500	100200000	35000000	67600000	119600000	100200000	35000000	72415000	12597500	10050000	35000000	67600000	119600000	100200000	35000000
A0A024R8S5	550000000	634000000	760000000	697000000	550000000	634000000	760000000	697000000	550000000	165000000	189000000	697000000	550000000	171000000	172000000	171500000	550000000	550000000	189000000	171500000	592000000	740000000	358700000	132300000	245500000	83950000	358700000	132300000	245500000	549350000	358700000	132300000	245500000	6150000	16097500	132300000	245500000	549350000	358700000	132300000
A0A024R8U5	262000000	405000000	482000000	443500000	262000000	405000000	482000000	443500000	262000000	37100000	120000000	443500000	262000000	780000000	951000000	865500000	262000000	262000000	120000000	865500000	333500000	457000000	200000000	34600000	117300000	78400000	200000000	34600000	117300000	328500000	200000000	34600000	117300000	41997500	12150000	34600000	117300000	328500000	200000000	34600000
A0A024R8W0	71500000	85000000	106000000	95500000	71500000	85000000	106000000	95500000	71500000	1570000000	1640000000	95500000	71500000	73000000	164000000	118500000	71500000	71500000	1640000000	118500000	78250000	80000000	146000	16000000	8097500	6597500	146000	16000000	8097500	40097500	146000	16000000	8097500	218350000	27000000	16000000	8097500	40097500	146000	16000000
A0A024R904	147000000	147000000	244000000	195500000	147000000	147000000	244000000	195500000	147000000	179000000	201000000	195500000	147000000	256000000	371000000	313500000	147000000	147000000	201000000	313500000	147000000	228000000	113100000	33000000	73050000	37800000	113100000	33000000	73050000	170550000	113100000	33000000	73050000	16650000	12597500	33000000	73050000	170550000	113100000	33000000
A0A024R994	12800000	146000	1300000	747500	12800000	146000	1300000	747500	12800000	130000000	141600000	747500	12800000	37000000	48000000	42500000	12800000	12800000	141600000	42500000	6497500	146000	4000000	146000	2097500	13190000	4000000	146000	2097500	2097500	4000000	146000	90850000	12537500	6150000	43600000	90850000	168550000	138100000	43600000
A0A024R9W5	22200000	30800000	15000000	22900000	22200000	30800000	15000000	22900000	22200000	155000000	215000000	22900000	22200000	42200000	97000000	69600000	22200000	22200000	215000000	69600000	26500000	37400000	23000000	6100000	14550000	9247500	23000000	6100000	14550000	30200000	23000000	6100000	35500000	72415000	41997500	30000000	35500000	51000000	41000000	30000000
A0A024RA52	98000000	119000000	119000000	119000000	98000000	119000000	119000000	119000000	98000000	48000000	50000000	119000000	98000000	313000000	340000000	326500000	98000000	98000000	50000000	326500000	108500000	103000000	64800000	46900000	55850000	3847500	64800000	46900000	20000000	83900000	64800000	46900000	304650000	245500000	218350000	133000000	304650000	648150000	476300000	133000000
A0A024RA75	8800000	20300000	34200000	27250000	8800000	20300000	34200000	27250000	8800000	141000000	352000000	27250000	8800000	34000000	25000000	29500000	8800000	8800000	352000000	29500000	14550000	4900000	146000	146000	146000	19300000	146000	146000	20150000	2547500	146000	146000	92075000	117300000	16650000	45300000	92075000	185425000	138850000	45300000
A0A024RAD5	44000000	72000000	73000000	72500000	44000000	72000000	73000000	72500000	44000000	201000000	273000000	72500000	44000000	37000000	56800000	46900000	44000000	44000000	273000000	46900000	58000000	71000000	146000	2600000	1397500	53900000	146000	2600000	42295000	35597500	146000	2600000	131200000	228200000	12537500	61000000	131200000	228200000	201400000	61000000
A0A024RAI1	115900000	138800000	179000000	158900000	115900000	138800000	179000000	158900000	115900000	307000000	385000000	158900000	115900000	146000	85000000	42597500	115900000	115900000	385000000	42597500	127350000	65500000	29500000	33100000	31300000	8097500	29500000	33100000	39200000	47500000	29500000	33100000	31350000	42700000	72415000	61300000	31350000	42700000	1400000	61300000
A0A024RAM0	49000000	42400000	110000000	76200000	49000000	42400000	110000000	76200000	49000000	216000000	365000000	76200000	49000000	94000000	146000	47097500	49000000	49000000	365000000	47097500	45700000	57000000	52850000	15800000	34325000	146000	52850000	15800000	38895000	54925000	52850000	15800000	104400000	220150000	245500000	67500000	104400000	220150000	141300000	67500000
A0A024RAN2	105800000	63000000	138000000	100500000	105800000	63000000	138000000	100500000	105800000	191000000	192000000	100500000	105800000	384000000	591000000	487500000	105800000	105800000	192000000	487500000	84400000	13600000	1300000	16000000	8650000	7747500	1300000	16000000	36295000	7450000	1300000	16000000	25500000	145000000	117300000	18000000	25500000	145000000	33000000	18000000
A0A024RAZ7	506000000	679000000	928000000	803500000	506000000	679000000	928000000	803500000	506000000	104000000	189000000	803500000	506000000	146000	2200000	1197500	506000000	506000000	189000000	1197500	592500000	496000000	133100000	222800000	177950000	1117200000	133100000	222800000	17100000	314550000	133100000	222800000	10050000	1147500	2100000	18000000	92075000	185425000	138850000	45300000
A0A024RB16	15400000	25200000	44000000	34600000	15400000	25200000	44000000	34600000	15400000	98000000	115000000	34600000	15400000	146000	162000000	81097500	15400000	15400000	115000000	81097500	20300000	14000000	9200000	146000	4697500	146000	9200000	146000	29500000	11600000	9200000	146000	16097500	45000000	32000000	146000	131200000	228200000	201400000	61000000
A0A024RBB7	359000000	232000000	498000000	365000000	359000000	232000000	498000000	365000000	359000000	55000000	79000000	365000000	359000000	234000000	272000000	253000000	359000000	359000000	79000000	253000000	295500000	258000000	112000000	113000000	112500000	41000000	112000000	113000000	44750000	185000000	112000000	113000000	10050000	18250000	9300000	15000000	31350000	42700000	1400000	61300000
A0A024RBE8	93000000	122000000	150000000	136000000	93000000	122000000	150000000	136000000	93000000	308000000	605000000	136000000	93000000	273000000	321000000	297000000	93000000	93000000	605000000	297000000	107500000	174000000	72700000	17000000	44850000	604150000	72700000	17000000	56500000	123350000	72700000	17000000	16097500	10097500	20000000	34000000	104400000	220150000	141300000	67500000
A0A024RBH2	42000000	146000	39000000	19597500	42000000	146000	39000000	19597500	42000000	48000000	68000000	19597500	42000000	146000	141000000	70597500	42000000	42000000	68000000	70597500	21097500	29000000	6000000	146000	3097500	21200000	6000000	146000	3097500	17500000	6000000	146000	12150000	7597500	146000	25000000	25500000	145000000	33000000	18000000
A0A024RBS2	260000000	396000000	496000000	446000000	260000000	396000000	496000000	446000000	260000000	178000000	240000000	446000000	260000000	187000000	307000000	247000000	260000000	260000000	240000000	247000000	328000000	438000000	155200000	52530000	103865000	55097500	155200000	52530000	16000000	20000000	155200000	52530000	27000000	5650000	3800000	8500000	10050000	1147500	2100000	18000000
A0A024RCN6	107000000	110000000	207000000	158500000	107000000	110000000	207000000	158500000	107000000	410000000	347000000	158500000	107000000	157000000	283000000	220000000	107000000	107000000	347000000	220000000	108500000	110000000	65300000	18000000	41650000	403000000	65300000	18000000	12500000	20150000	65300000	18000000	12597500	10050000	83800000	146000	16097500	45000000	32000000	146000
A0A024RD93	121000000	149000000	177000000	163000000	121000000	149000000	177000000	163000000	121000000	246000000	354000000	163000000	121000000	112000000	91000000	101500000	121000000	121000000	354000000	101500000	135000000	131600000	19300000	48000000	33650000	310400000	19300000	48000000	8097500	42295000	19300000	48000000	6150000	16097500	272700000	164000000	12150000	18250000	9300000	15000000
A0A024RDE5	7400000	146000	17000000	8597500	7400000	146000	17000000	8597500	7400000	212000000	286000000	8597500	7400000	154000000	233000000	193500000	7400000	7400000	286000000	193500000	3797500	146000	15000000	1000000	8000000	15300000	15000000	1000000	90850000	39200000	15000000	1000000	41997500	12150000	31400000	1900000	27000000	10097500	20000000	34000000
A0A024RDF6	92000000	137000000	141000000	139000000	92000000	137000000	141000000	139000000	92000000	108000000	113000000	139000000	92000000	39000000	109900000	74450000	92000000	92000000	113000000	74450000	114500000	91000000	46000000	27000000	36500000	28000000	46000000	27000000	35500000	38895000	46000000	27000000	218350000	27000000	10050000	146000	12597500	7597500	146000	25000000
A0A024RDR0	212000000	216000000	246000000	231000000	212000000	216000000	246000000	231000000	212000000	81000000	58000000	231000000	212000000	19000000	23000000	21000000	212000000	212000000	58000000	21000000	214000000	285000000	105100000	73800000	89450000	13597500	105100000	73800000	304650000	36295000	105100000	73800000	16650000	12597500	16097500	50000000	6150000	5650000	3800000	8500000
A0A024RDS1	97000000	80000000	169000000	124500000	97000000	80000000	169000000	124500000	97000000	120000000	294000000	124500000	97000000	114300000	92000000	103150000	97000000	97000000	294000000	103150000	88500000	114000000	35450000	35400000	35425000	971000000	35450000	35400000	92075000	17100000	35450000	35400000	12537500	6150000	12150000	9300000	41997500	130900000	83800000	146000
A0A024RDT4	189000000	98000000	303000000	200500000	189000000	98000000	303000000	200500000	189000000	122000000	204000000	200500000	189000000	1970000000	2620000000	2295000000	189000000	189000000	204000000	2295000000	143500000	163000000	69700000	57400000	63550000	31250000	69700000	57400000	131200000	29500000	69700000	57400000	72415000	41997500	27000000	128000000	218350000	472850000	272700000	164000000
A0A087WTP3	259000000	296000000	378000000	337000000	259000000	296000000	378000000	337000000	259000000	98000000	20000000	337000000	259000000	46000000	16000000	31000000	259000000	259000000	20000000	31000000	277500000	393000000	99200000	51000000	75100000	27000000	99200000	51000000	31350000	44750000	99200000	51000000	245500000	218350000	12597500	146000	16650000	21585000	31400000	1900000
A0A087WUB9	41400000	31000000	62000000	46500000	41400000	31000000	62000000	46500000	41400000	2600000	32000000	46500000	41400000	124000000	174000000	149000000	41400000	41400000	32000000	149000000	36200000	69000000	30000000	146000	15097500	30350000	30000000	146000	104400000	56500000	30000000	146000	117300000	16650000	6150000	45000000	12537500	34940000	24880000	146000
A0A087WUT6	12100000	16300000	66000000	41150000	12100000	16300000	66000000	41150000	12100000	127000000	58000000	41150000	12100000	88000000	188000000	138000000	12100000	12100000	58000000	138000000	14200000	20500000	4500000	146000	2347500	87000000	4500000	146000	25500000	3097500	4500000	146000	46200000	12537500	41997500	16400000	46200000	161000000	76000000	16400000
A0A087WUZ3	21300000	48500000	61000000	54750000	21300000	48500000	61000000	54750000	21300000	2092000000	1047000000	54750000	21300000	146000000	179000000	162500000	21300000	21300000	1047000000	162500000	34900000	26000000	32000000	146000	16097500	57800000	32000000	146000	10050000	16000000	32000000	146000	46550000	72415000	218350000	42000000	46550000	107050000	51100000	42000000
A0A087WVQ6	318000000	376000000	720000000	548000000	318000000	376000000	720000000	548000000	318000000	41300000	43000000	548000000	318000000	153000000	193000000	173000000	318000000	318000000	43000000	173000000	347000000	405000000	213700000	81300000	147500000	46300000	213700000	81300000	16097500	12500000	213700000	81300000	20900000	245500000	16650000	1800000	20900000	85500000	40000000	1800000
A0A087X0X3	196000000	187000000	395000000	291000000	196000000	187000000	395000000	291000000	196000000	56000000	28000000	291000000	196000000	143000000	206000000	174500000	196000000	196000000	28000000	174500000	191500000	266000000	141200000	50800000	96000000	211460000	141200000	50800000	12150000	8097500	95500000	17500000	377350000	117300000	12537500	188200000	377350000	1033250000	566500000	188200000
A0A087X1N8	38300000	62000000	95000000	78500000	38300000	62000000	95000000	78500000	38300000	298000000	380000000	78500000	38300000	243000000	291000000	267000000	38300000	38300000	380000000	267000000	50150000	35000000	21000000	146000	10597500	6100000	21000000	146000	27000000	90850000	6000000	146000	40200000	67200000	72415000	49000000	40200000	67200000	31400000	49000000
A0A087X1U6	106000000	13800000	30900000	22350000	106000000	13800000	30900000	22350000	106000000	38000000	10900000	22350000	106000000	56000000	95300000	75650000	106000000	106000000	10900000	75650000	59900000	10000000	146000	146000	146000	12597500	146000	146000	12597500	35500000	23000000	9000000	127850000	372350000	245500000	91000000	127850000	372350000	164700000	91000000
A0A087X1Z3	82400000	145000000	181000000	163000000	82400000	145000000	181000000	163000000	82400000	54000000	63000000	163000000	82400000	24700000	58000000	41350000	82400000	82400000	63000000	41350000	113700000	110000000	65000000	17200000	41100000	1930500000	65000000	17200000	6150000	304650000	13000000	12000000	12500000	14600000	117300000	12000000	12500000	14600000	13000000	12000000
A0A087X2I1	54400000	61000000	120000000	90500000	54400000	61000000	120000000	90500000	54400000	189000000	198000000	90500000	54400000	158000000	189000000	173500000	54400000	54400000	198000000	173500000	57700000	56000000	2400000	31000000	16700000	11597500	2400000	31000000	41997500	92075000	146000	16000000	8097500	146000	146000	16000000	8097500	146000	146000	16000000
A0A0A0MRI2	11000000	33000000	52000000	42500000	11000000	33000000	52000000	42500000	11000000	723000000	914000000	42500000	11000000	157000000	229000000	193000000	11000000	11000000	914000000	193000000	22000000	14000000	146000	146000	146000	97850000	146000	146000	218350000	131200000	138100000	43600000	90850000	168550000	138100000	43600000	90850000	168550000	138100000	43600000
A0A0A0MSE2	87000000	129400000	107000000	118200000	87000000	129400000	107000000	118200000	87000000	7000000	47800000	118200000	87000000	63300000	225000000	144150000	87000000	87000000	47800000	144150000	108200000	83000000	26840000	14000000	20420000	201800000	26840000	14000000	16650000	31350000	41000000	30000000	35500000	51000000	41000000	30000000	35500000	51000000	41000000	30000000
A0A0A0MTN0	67000000	70000000	120200000	95100000	67000000	70000000	120200000	95100000	67000000	65000000	102000000	95100000	67000000	103000000	210000000	156500000	67000000	67000000	102000000	156500000	68500000	50000000	51000000	16000000	33500000	21750000	51000000	16000000	12537500	104400000	476300000	133000000	304650000	648150000	476300000	133000000	304650000	648150000	476300000	133000000
A0A0A0MTS2	478000000	414000000	607000000	510500000	478000000	414000000	607000000	510500000	478000000	42600000	99000000	510500000	478000000	143000000	296000000	214600000	478000000	478000000	99000000	214600000	446000000	404000000	219100000	68600000	143850000	622350000	219100000	68600000	72415000	25500000	138850000	45300000	92075000	185425000	138850000	45300000	92075000	185425000	138850000	45300000
A0A0A6YYL6	58000000	129000000	84000000	106500000	58000000	129000000	84000000	106500000	58000000	190000000	155000000	106500000	58000000	111400000	254000000	182700000	58000000	58000000	155000000	182700000	93500000	146000	34400000	36000000	35200000	56300000	34400000	36000000	22050000	10050000	201400000	61000000	131200000	228200000	201400000	61000000	131200000	228200000	201400000	61000000
A0A0B4J2C3	59000000	60000000	146000	30097500	59000000	60000000	146000	30097500	59000000	93000000	122000000	30097500	59000000	4500000	86000000	45250000	59000000	59000000	122000000	45250000	59500000	146000	13600000	115000000	64300000	26250000	13600000	115000000	136100000	16097500	1400000	61300000	10050000	42700000	1400000	61300000	31350000	42700000	1400000	61300000
A0A0C4DFU2	199000000	184000000	219000000	201500000	199000000	184000000	219000000	201500000	199000000	62400000	84000000	201500000	199000000	192000000	269000000	230500000	199000000	199000000	84000000	230500000	191500000	332000000	113000000	15200000	64100000	808700000	113000000	15200000	20597500	12150000	141300000	67500000	16097500	220150000	141300000	67500000	104400000	220150000	141300000	67500000
A0A0C4DG17	677000000	800000000	886000000	843000000	677000000	800000000	886000000	843000000	677000000	177000000	197000000	843000000	677000000	227000000	162000000	194500000	677000000	677000000	197000000	194500000	738500000	750000000	310700000	120000000	215350000	11550000	310700000	120000000	25500000	27000000	33000000	18000000	12150000	145000000	33000000	18000000	25500000	145000000	33000000	18000000
A0A0C4DG89	61000000	66700000	143000000	104850000	61000000	66700000	143000000	104850000	61000000	16600000	40000000	104850000	61000000	217000000	211000000	214000000	61000000	61000000	40000000	214000000	63850000	35000000	33900000	7900000	20900000	1800000	33900000	7900000	10050000	12597500	2100000	18000000	27000000	10050000	2100000	18000000	10050000	1147500	2100000	18000000
A0A0C4DGQ5	50000000	85000000	149000000	117000000	50000000	85000000	149000000	117000000	50000000	245000000	432000000	117000000	50000000	42300000	32000000	37150000	50000000	50000000	432000000	37150000	67500000	146000000	57000000	31200000	44100000	1178050000	57000000	31200000	16097500	6150000	32000000	146000	12597500	16097500	138100000	43600000	90850000	168550000	138100000	43600000
A0A0C4DH83	102000000	149000000	184000000	166500000	102000000	149000000	184000000	166500000	102000000	102000000	249000000	166500000	102000000	937000000	1090000000	1013500000	102000000	102000000	249000000	1013500000	125500000	152000000	60530000	19300000	39915000	45900000	60530000	19300000	12150000	41997500	9300000	15000000	6150000	12150000	41000000	30000000	35500000	51000000	41000000	30000000
A0A0D9SF53	98000000	118000000	190000000	154000000	98000000	118000000	190000000	154000000	98000000	242000000	400000000	154000000	98000000	45000000	10000000	27500000	98000000	98000000	400000000	27500000	108000000	120300000	62000000	14700000	38350000	79600000	62000000	14700000	27000000	218350000	20000000	34000000	41997500	27000000	10050000	133000000	304650000	648150000	476300000	133000000
A0A0D9SFI9	67000000	146000	139000000	69597500	67000000	146000	139000000	69597500	67000000	33000000	44300000	69597500	67000000	146000	9800000	4997500	67000000	67000000	44300000	4997500	33597500	34000000	146000	7600000	3897500	36500000	146000	7600000	12597500	16650000	146000	25000000	218350000	12597500	16097500	45300000	92075000	185425000	138850000	45300000
A0A0F7KYT8	15900000	19800000	45000000	32400000	15900000	19800000	45000000	32400000	15900000	410000000	750000000	32400000	15900000	218000000	115000000	166500000	15900000	15900000	750000000	166500000	17850000	15000000	13300000	9900000	11600000	71750000	13300000	9900000	6150000	12537500	3800000	8500000	16650000	6150000	12150000	61000000	131200000	228200000	201400000	61000000
A0A0G2JH68	12500000	10000000	35400000	22700000	12500000	10000000	35400000	22700000	12500000	103000000	198000000	22700000	12500000	269000000	275000000	272000000	12500000	12500000	198000000	272000000	11250000	25800000	38900000	146000	19547500	27597500	38900000	146000	41997500	72415000	83800000	146000	12537500	41997500	27000000	61300000	31350000	42700000	1400000	61300000
A0A0G2JIW1	191000000	220000000	412000000	316000000	191000000	220000000	412000000	316000000	191000000	291000000	524000000	316000000	191000000	53900000	115000000	84450000	191000000	191000000	524000000	84450000	205500000	171000000	232600000	39300000	135950000	42730000	232600000	39300000	218350000	22050000	272700000	164000000	72415000	218350000	12597500	67500000	104400000	220150000	141300000	67500000
A0A0G2JK23	18400000	146000	63600000	31897500	18400000	146000	63600000	31897500	18400000	162000000	182000000	31897500	18400000	60000000	34000000	47000000	18400000	18400000	182000000	47000000	9297500	146000	6800000	146000	3497500	16050000	6800000	146000	16650000	136100000	31400000	1900000	245500000	16650000	6150000	18000000	25500000	145000000	33000000	18000000
A0A0K0K1K4	168000000	222000000	252000000	237000000	168000000	222000000	252000000	237000000	168000000	109400000	113600000	237000000	168000000	4600000	18000000	11300000	168000000	168000000	113600000	11300000	146000000	770000000	94500000	56000000	75250000	9797500	94500000	56000000	12537500	20597500	24880000	146000	117300000	12537500	41997500	18000000	10050000	1147500	2100000	18000000
A0A0K0K1K7	25000000	79000000	116000000	97500000	25000000	79000000	116000000	97500000	25000000	64000000	56000000	97500000	25000000	73000000	114000000	93500000	25000000	25000000	56000000	93500000	52000000	115000000	50400000	29400000	39900000	37000000	50400000	29400000	39900000	82700000	50400000	29400000	16097500	72415000	218350000	146000	16097500	45000000	32000000	146000
A0A0S2Z2Z6	101600000	111700000	234000000	172850000	101600000	111700000	234000000	172850000	101600000	361000000	640000000	172850000	101600000	118000000	142000000	130000000	101600000	101600000	640000000	130000000	106650000	83000000	49200000	11000000	30100000	146000	49200000	11000000	30100000	66100000	49200000	11000000	12150000	245500000	16650000	15000000	92075000	185425000	138850000	45300000
A0A0S2Z3L2	18600000	20000000	60000000	40000000	18600000	20000000	60000000	40000000	18600000	19000000	146000	40000000	18600000	87000000	64000000	75500000	18600000	18600000	146000	75500000	19300000	19000000	30000000	146000	15097500	10347500	30000000	146000	15097500	24500000	30000000	146000	27000000	117300000	12537500	34000000	131200000	228200000	201400000	61000000
A0A0S2Z3Y1	73000000	75000000	123000000	99000000	73000000	75000000	123000000	99000000	73000000	264000000	341000000	99000000	73000000	35000000	44000000	39500000	73000000	73000000	341000000	39500000	74000000	119000000	39000000	146000	19597500	49650000	39000000	146000	19597500	79000000	39000000	146000	12597500	7597500	72415000	25000000	31350000	42700000	1400000	61300000
A0A0S2Z410	135000000	115000000	185000000	150000000	135000000	115000000	185000000	150000000	135000000	361000000	385000000	150000000	135000000	476000000	518000000	497000000	135000000	135000000	385000000	497000000	125000000	185000000	91500000	21000000	56250000	331450000	141300000	21000000	56250000	138250000	91500000	21000000	6150000	5650000	245500000	8500000	104400000	220150000	141300000	67500000
A0A0S2Z489	116000000	171000000	172000000	171500000	116000000	171000000	172000000	171500000	116000000	29000000	146000	171500000	116000000	13500000	45000000	29250000	116000000	116000000	146000	29250000	143500000	202000000	77000000	16000000	46500000	24500000	33000000	16000000	46500000	139500000	77000000	16000000	41997500	130900000	117300000	146000	25500000	145000000	33000000	18000000
A0A0S2Z491	670000000	780000000	951000000	865500000	670000000	780000000	951000000	865500000	670000000	78000000	118000000	865500000	670000000	62000000	118000000	90000000	670000000	670000000	118000000	90000000	725000000	566000000	195800000	270600000	233200000	61510000	2100000	270600000	233200000	380900000	195800000	270600000	218350000	472850000	272700000	164000000	10050000	1147500	2100000	18000000
A0A0S2Z4A5	98000000	73000000	164000000	118500000	98000000	73000000	164000000	118500000	98000000	51000000	94000000	118500000	98000000	156000000	167000000	161500000	98000000	98000000	94000000	161500000	85500000	104000000	37000000	17700000	27350000	37900000	32000000	17700000	20000000	70500000	37000000	17700000	16650000	21585000	31400000	1900000	16097500	45000000	32000000	146000
A0A0S2Z4G4	240000000	256000000	371000000	313500000	240000000	256000000	371000000	313500000	240000000	13000000	146000	313500000	240000000	158000000	219600000	188800000	240000000	240000000	146000	188800000	248000000	241000000	255400000	76000000	165700000	11900000	9300000	76000000	20150000	248200000	255400000	76000000	12537500	34940000	24880000	146000	12150000	18250000	9300000	15000000
A0A0S2Z4J1	22600000	37000000	48000000	42500000	22600000	37000000	48000000	42500000	22600000	15000000	30000000	42500000	22600000	62000000	191000000	126500000	22600000	22600000	30000000	126500000	29800000	29000000	7200000	146000	3697500	105050000	20000000	146000	42295000	18100000	7200000	146000	72415000	131915000	94830000	50000000	27000000	10097500	20000000	34000000
A0A0S2Z4R1	72000000	42200000	97000000	69600000	72000000	42200000	97000000	69600000	72000000	68800000	113000000	69600000	72000000	100000000	163000000	131500000	72000000	72000000	113000000	131500000	57100000	90000000	56000000	146000	28097500	73400000	146000	146000	39200000	73000000	56000000	146000	22050000	23900000	34800000	9300000	12597500	7597500	146000	25000000
A0A0S2Z4Z9	232000000	313000000	340000000	326500000	232000000	313000000	340000000	326500000	232000000	69800000	180000000	326500000	232000000	209000000	181000000	146000000	232000000	232000000	180000000	146000000	272500000	371000000	98600000	21400000	60000000	22597500	3800000	21400000	38895000	234800000	98600000	21400000	136100000	411100000	144200000	128000000	6150000	5650000	3800000	8500000
A0A0S2Z5I7	32000000	34000000	25000000	29500000	32000000	34000000	25000000	29500000	32000000	31000000	68000000	29500000	32000000	153000000	85000000	119000000	32000000	32000000	68000000	119000000	33000000	32000000	146000	146000	146000	102700000	83800000	146000	36295000	16097500	146000	146000	20597500	31400000	41000000	146000	41997500	130900000	83800000	146000
A0A0S2Z5J4	146000	37000000	56800000	46900000	146000	37000000	56800000	46900000	146000	68000000	116000000	46900000	146000	34000000	47000000	40500000	146000	146000	116000000	40500000	18597500	16000000	146000	146000	146000	47000000	272700000	146000	17100000	8097500	146000	146000	54450000	59950000	63900000	45000000	218350000	472850000	272700000	164000000
A0A0S2Z5M8	50000000	146000	85000000	42597500	50000000	146000	85000000	42597500	50000000	10000000	18000000	42597500	50000000	100000000	124000000	112000000	50000000	50000000	18000000	112000000	25097500	146000	20000000	11800000	15900000	109450000	31400000	11800000	29500000	10097500	20000000	11800000	10050000	161000000	76000000	16400000	16650000	21585000	31400000	1900000
A0A0U1RRH7	32000000	94000000	146000	47097500	32000000	94000000	146000	47097500	32000000	4060000000	4320000000	47097500	32000000	21000000	67000000	44000000	32000000	32000000	4320000000	44000000	63000000	146000	146000	84000000	42097500	96500000	24880000	84000000	44750000	146000	146000	84000000	16097500	107050000	51100000	42000000	12537500	34940000	24880000	146000
A0A0U1RRM4	336000000	384000000	591000000	487500000	336000000	384000000	591000000	487500000	336000000	48000000	22000000	487500000	336000000	139000000	241000000	190000000	336000000	336000000	22000000	190000000	360000000	342000000	245800000	56100000	150950000	66650000	94830000	56100000	56500000	293900000	245800000	56100000	12150000	10050000	40000000	1800000	20900000	85500000	40000000	1800000
A0AVT1	6300000	146000	2200000	1197500	6300000	146000	2200000	1197500	6300000	31000000	49600000	1197500	6300000	11000000	64000000	37500000	6300000	6300000	49600000	37500000	3247500	146000	2100000	146000	1147500	681200000	34800000	146000	3097500	1147500	2100000	146000	27000000	16097500	10050000	188200000	377350000	1033250000	566500000	188200000
A2A274	28000000	146000	162000000	81097500	28000000	146000	162000000	81097500	28000000	2060000000	2420000000	81097500	28000000	10000000	100000000	55000000	28000000	28000000	2420000000	55000000	14097500	146000	146000	16800000	8497500	3097500	144200000	16800000	16000000	146000	146000	16800000	12597500	12150000	16097500	49000000	40200000	67200000	31400000	49000000
A2A3R6	177000000	234000000	272000000	253000000	177000000	234000000	272000000	253000000	177000000	146000	260000000	253000000	177000000	6800000	146000	3497500	177000000	177000000	260000000	3497500	205500000	118000000	51800000	53000000	52400000	130850000	41000000	53000000	12500000	84900000	51800000	53000000	6150000	27000000	12150000	91000000	127850000	372350000	164700000	91000000
A2RUM7	214000000	273000000	321000000	297000000	214000000	273000000	321000000	297000000	214000000	116000000	155000000	297000000	214000000	140000000	218000000	179000000	214000000	214000000	155000000	179000000	243500000	122000000	1300000	86200000	43750000	39295000	63900000	86200000	8097500	61650000	1300000	86200000	41997500	12597500	27000000	86200000	43750000	61650000	1300000	86200000
A4D0V4	35000000	146000	141000000	70597500	35000000	146000	141000000	70597500	35000000	2060000000	1998000000	70597500	35000000	36000000	63400000	49700000	35000000	35000000	1998000000	49700000	17597500	66000000	146000	18000000	9097500	29650000	76000000	12000000	90850000	33097500	47000000	12000000	218350000	6150000	12597500	12000000	9097500	33097500	47000000	12000000
A4D2P0	230000000	187000000	307000000	247000000	230000000	187000000	307000000	247000000	230000000	1210000000	1776000000	247000000	230000000	153000000	291000000	222000000	230000000	230000000	1776000000	222000000	208500000	301000000	151600000	55800000	103700000	279150000	51100000	35000000	35500000	226300000	54500000	35000000	16650000	41997500	6150000	35000000	103700000	226300000	54500000	35000000
A4QPB0	143000000	157000000	283000000	220000000	143000000	157000000	283000000	220000000	143000000	102000000	132000000	220000000	143000000	111000000	146000000	128500000	143000000	143000000	132000000	128500000	150000000	180000000	81100000	48400000	64750000	250300000	40000000	17500000	304650000	130550000	95500000	17500000	12537500	218350000	41997500	17500000	64750000	130550000	95500000	17500000
A5A3E0	304000000	112000000	91000000	101500000	304000000	112000000	91000000	101500000	304000000	82000000	116000000	101500000	304000000	90000000	174000000	132000000	304000000	304000000	116000000	132000000	208000000	140000000	146000	18000000	9097500	62300000	566500000	146000	92075000	70097500	6000000	146000	72415000	16650000	218350000	146000	9097500	70097500	6000000	146000
A6NFX8	112000000	154000000	233000000	193500000	112000000	154000000	233000000	193500000	112000000	87000000	25000000	193500000	112000000	304000000	419000000	361500000	112000000	112000000	25000000	361500000	133000000	174000000	61000000	21000000	41000000	101450000	31400000	9000000	131200000	117500000	23000000	9000000	245500000	12537500	16650000	9000000	41000000	117500000	23000000	9000000
A8K0G3	43700000	39000000	109900000	74450000	43700000	39000000	109900000	74450000	43700000	5410000000	6960000000	74450000	43700000	146000	82300000	41247500	43700000	43700000	6960000000	41247500	41350000	41900000	46920000	15300000	31110000	128400000	164700000	12000000	31350000	44410000	13000000	12000000	117300000	72415000	12537500	12000000	31110000	44410000	13000000	12000000
A8K3S1	19000000	19000000	23000000	21000000	19000000	19000000	23000000	21000000	19000000	99000000	170000000	21000000	19000000	198000000	297000000	247500000	19000000	19000000	170000000	247500000	19000000	21000000	146000	146000	146000	102950000	146000	16000000	104400000	10597500	146000	16000000	146000	245500000	72415000	16000000	146000	10597500	146000	16000000
A8K401	56000000	114300000	92000000	103150000	56000000	114300000	92000000	103150000	56000000	87000000	108000000	103150000	56000000	189000000	118000000	153500000	56000000	56000000	108000000	153500000	85150000	149000000	44000000	6800000	25400000	91750000	238400000	43600000	25500000	96500000	138100000	43600000	25400000	117300000	245500000	43600000	25400000	96500000	138100000	43600000
A8K486	1560000000	1970000000	2620000000	2295000000	1560000000	1970000000	2620000000	2295000000	1560000000	87000000	128000000	2295000000	1560000000	28600000	59800000	44200000	1560000000	1560000000	128000000	44200000	1765000000	2290000000	1687000000	869000000	1278000000	6097500	100200000	30000000	10050000	1988500000	41000000	30000000	1278000000	1988500000	117300000	30000000	1278000000	1988500000	41000000	30000000
A8K4D5	2600000	46000000	16000000	31000000	2600000	46000000	16000000	31000000	2600000	229000000	202000000	31000000	2600000	87000000	58000000	72500000	2600000	2600000	202000000	72500000	24300000	15000000	30000000	146000	15097500	4897500	358700000	133000000	16097500	22500000	476300000	133000000	15097500	22500000	476300000	133000000	15097500	22500000	476300000	133000000
A8K517	119000000	124000000	174000000	149000000	119000000	124000000	174000000	149000000	119000000	184000000	222000000	149000000	119000000	1080000000	1220000000	1150000000	119000000	119000000	222000000	1150000000	121500000	106000000	74300000	45200000	59750000	31920000	200000000	45300000	12150000	90150000	138850000	45300000	59750000	90150000	138850000	45300000	59750000	90150000	138850000	45300000
A8K521	99000000	88000000	188000000	138000000	99000000	88000000	188000000	138000000	99000000	173000000	270000000	138000000	99000000	373000000	420000000	396500000	99000000	99000000	270000000	396500000	93500000	146000000	44000000	15800000	29900000	15700000	146000	15800000	27000000	95000000	44000000	15800000	29900000	95000000	44000000	15800000	92075000	185425000	138850000	45300000
A8K5K5	89000000	146000000	179000000	162500000	89000000	146000000	179000000	162500000	89000000	661000000	690000000	162500000	89000000	263000000	449000000	356000000	89000000	89000000	690000000	356000000	117500000	197000000	72000000	25000000	48500000	30750000	113100000	25000000	12597500	134500000	72000000	25000000	48500000	134500000	72000000	25000000	131200000	228200000	201400000	61000000
A8K5M4	171000000	153000000	193000000	173000000	171000000	153000000	193000000	173000000	171000000	51100000	53000000	173000000	171000000	2990000000	4460000000	3725000000	171000000	171000000	53000000	3725000000	162000000	178000000	6510000	24000000	15255000	124010000	4000000	24000000	6150000	148250000	95500000	17500000	90850000	168550000	138100000	43600000	31350000	42700000	1400000	61300000
A8K7D9	129000000	143000000	206000000	174500000	129000000	143000000	206000000	174500000	129000000	29000000	79000000	174500000	129000000	11000000	14000000	12500000	129000000	129000000	79000000	12500000	136000000	171000000	73870000	34400000	54135000	17597500	23000000	34400000	41997500	14200000	6000000	146000	35500000	51000000	41000000	30000000	104400000	220150000	141300000	67500000
A8K8D9	163000000	243000000	291000000	267000000	163000000	243000000	291000000	267000000	163000000	6500000000	7860000000	267000000	163000000	77700000	104000000	90850000	163000000	163000000	7860000000	90850000	203000000	215000000	224000000	12000000	118000000	17597500	64800000	12000000	218350000	30500000	23000000	9000000	304650000	648150000	476300000	133000000	25500000	145000000	33000000	18000000
A8K8N7	42900000	56000000	95300000	75650000	42900000	56000000	95300000	75650000	42900000	9500000	28000000	75650000	42900000	39000000	68900000	53950000	42900000	42900000	28000000	53950000	49450000	81000000	56000000	15000000	35500000	146000	146000	15000000	16650000	14600000	13000000	12000000	92075000	185425000	138850000	45300000	10050000	1147500	2100000	18000000
A8K984	25000000	24700000	58000000	41350000	25000000	24700000	58000000	41350000	25000000	331000000	359000000	41350000	25000000	165000000	189000000	177000000	25000000	25000000	359000000	177000000	24850000	65000000	146000	146000	146000	248500000	146000	146000	12537500	146000	146000	16000000	131200000	228200000	201400000	61000000	16097500	45000000	32000000	146000
A8MT02	102200000	158000000	189000000	173500000	102200000	158000000	189000000	173500000	102200000	930000000	576000000	173500000	102200000	37100000	120000000	78550000	102200000	102200000	576000000	78550000	130100000	230000000	85000000	42800000	63900000	56000000	29500000	42800000	72415000	168550000	138100000	43600000	31350000	42700000	1400000	61300000	12150000	18250000	9300000	15000000
A8MUS3	138000000	157000000	229000000	193000000	138000000	157000000	229000000	193000000	138000000	35200000	61000000	193000000	138000000	1570000000	1640000000	1605000000	138000000	138000000	61000000	1605000000	147500000	247000000	122300000	34000000	78150000	32100000	52850000	34000000	22050000	51000000	41000000	30000000	10050000	220150000	141300000	67500000	27000000	10097500	20000000	34000000
A8MXP9	97000000	63300000	225000000	144150000	97000000	63300000	225000000	144150000	97000000	857000000	1200000000	144150000	97000000	179000000	201000000	190000000	97000000	97000000	1200000000	190000000	80150000	71000000	76300000	54000000	65150000	24150000	1300000	54000000	136100000	648150000	476300000	133000000	16097500	145000000	33000000	18000000	12597500	7597500	146000	25000000
B0QY89	110000000	103000000	210000000	156500000	110000000	103000000	210000000	156500000	110000000	106000000	103000000	156500000	110000000	130000000	141600000	135800000	110000000	110000000	103000000	135800000	106500000	96000000	52300000	18000000	35150000	2597500	133100000	18000000	20597500	185425000	138850000	45300000	12150000	10050000	10050000	18000000	6150000	5650000	3800000	8500000
B0QZ18	169000000	143000000	296000000	214600000	169000000	143000000	296000000	214600000	169000000	146000	66000000	214600000	169000000	155000000	215000000	185000000	169000000	169000000	66000000	185000000	156000000	185000000	129500000	49400000	89450000	117100000	9200000	49400000	131200000	228200000	201400000	61000000	27000000	16097500	16097500	146000	41997500	130900000	83800000	146000
B0YIW6	118000000	111400000	254000000	182700000	118000000	111400000	254000000	182700000	118000000	2090000000	3900000000	182700000	118000000	48000000	50000000	49000000	118000000	118000000	3900000000	49000000	114700000	141000000	88100000	18000000	53050000	67250000	112000000	18000000	31350000	42700000	1400000	61300000	12597500	12150000	12150000	15000000	218350000	472850000	272700000	164000000
B0YJ88	37000000	4500000	86000000	45250000	37000000	4500000	86000000	45250000	37000000	51000000	31000000	45250000	37000000	141000000	352000000	246500000	37000000	37000000	31000000	246500000	20750000	146000	8900000	13500000	11200000	32700000	72700000	13500000	104400000	220150000	141300000	67500000	6150000	27000000	27000000	34000000	16650000	21585000	31400000	1900000
B0ZBD0	164000000	192000000	269000000	230500000	164000000	192000000	269000000	230500000	164000000	20000000	19000000	230500000	164000000	201000000	273000000	237000000	164000000	164000000	19000000	237000000	178000000	255000000	103200000	49000000	76100000	227350000	6000000	49000000	25500000	145000000	33000000	18000000	41997500	12597500	12597500	25000000	12537500	34940000	24880000	146000
B1AK88	114000000	227000000	162000000	194500000	114000000	227000000	162000000	194500000	114000000	2990000000	4970000000	194500000	114000000	307000000	385000000	346000000	114000000	114000000	4970000000	346000000	170500000	186000000	91000000	31000000	61000000	45000000	155200000	31000000	10050000	1147500	2100000	18000000	218350000	6150000	6150000	8500000	6150000	5650000	3800000	8500000
B2R4C0	215000000	217000000	211000000	214000000	215000000	217000000	211000000	214000000	215000000	86000000	75000000	214000000	215000000	216000000	365000000	290500000	215000000	215000000	75000000	290500000	216000000	215000000	140000000	23000000	81500000	154650000	65300000	23000000	16097500	45000000	32000000	146000	16650000	41997500	41997500	146000	41997500	130900000	83800000	146000
B2R4D5	22800000	42300000	32000000	37150000	22800000	42300000	32000000	37150000	248000000	42300000	351000000	37150000	118000000	42300000	192000000	191500000	118000000	22800000	351000000	191500000	32550000	25000000	40300000	24000000	32150000	35045000	19300000	24000000	12150000	18250000	9300000	15000000	12537500	218350000	218350000	164000000	218350000	472850000	272700000	164000000
B2R4R0	701000000	937000000	1090000000	1013500000	701000000	937000000	1090000000	1013500000	84000000	937000000	156000000	1013500000	141000000	937000000	189000000	146500000	141000000	701000000	156000000	146500000	819000000	1010000000	531600000	181900000	356750000	82000000	15000000	181900000	27000000	20000000	20000000	34000000	72415000	16650000	16650000	1900000	16650000	21585000	31400000	1900000
B2R4R9	13000000	45000000	10000000	27500000	13000000	45000000	10000000	27500000	146000	45000000	146000	27500000	70000000	45000000	115000000	106500000	70000000	13000000	146000	106500000	29000000	29800000	58300000	49600000	53950000	114150000	46000000	49600000	12597500	20150000	146000	25000000	245500000	12537500	12537500	146000	12537500	34940000	24880000	146000
B2R5W3	21800000	146000	9800000	4997500	21800000	146000	9800000	4997500	57000000	146000	83000000	4997500	50600000	146000	79000000	67000000	50600000	21800000	83000000	67000000	10997500	146000	146000	1500000	847500	597500000	105100000	1500000	6150000	42295000	3800000	8500000	117300000	72415000	72415000	50000000	72415000	131915000	94830000	50000000
B2R657	207000000	218000000	115000000	166500000	207000000	218000000	115000000	166500000	155000000	218000000	219000000	166500000	277000000	218000000	605000000	456500000	277000000	207000000	219000000	456500000	212500000	291000000	180910000	21800000	101355000	1097500	35450000	21800000	41997500	39200000	83800000	146000	22050000	245500000	245500000	9300000	22050000	23900000	34800000	9300000
B2R6F3	256000000	269000000	275000000	272000000	256000000	269000000	275000000	272000000	26800000	269000000	80000000	272000000	26000000	269000000	68000000	58000000	26000000	256000000	80000000	58000000	262500000	397000000	142900000	53000000	97950000	33350000	69700000	53000000	218350000	38895000	272700000	164000000	136100000	117300000	117300000	128000000	136100000	411100000	144200000	128000000
B2R7C5	65000000	53900000	115000000	84450000	65000000	53900000	115000000	84450000	701000000	53900000	1090000000	84450000	128000000	53900000	240000000	209000000	128000000	65000000	1090000000	209000000	59450000	92000000	39200000	19900000	29550000	75000000	99200000	19900000	16650000	36295000	31400000	1900000	20597500	31400000	41000000	146000	20597500	31400000	41000000	146000
B2RAQ9	22000000	60000000	34000000	47000000	22000000	60000000	34000000	47000000	13000000	60000000	10000000	47000000	247000000	60000000	347000000	378500000	247000000	22000000	10000000	378500000	41000000	52000000	146000	12000000	6097500	91235000	30000000	12000000	12537500	17100000	24880000	146000	54450000	59950000	63900000	45000000	54450000	59950000	63900000	45000000
B3KMS0	7100000	4600000	18000000	11300000	7100000	4600000	18000000	11300000	21800000	4600000	9800000	11300000	206000000	4600000	354000000	300000000	206000000	7100000	9800000	300000000	5850000	8000000	7500000	146000	3847500	49500000	4500000	146000	3847500	29500000	7500000	146000	46200000	161000000	76000000	16400000	46200000	161000000	76000000	16400000
B3KS98	80000000	73000000	114000000	93500000	80000000	73000000	114000000	93500000	207000000	73000000	115000000	93500000	159000000	73000000	286000000	249000000	159000000	80000000	115000000	249000000	76500000	59000000	790000	14000000	7395000	90400000	32000000	14000000	7395000	44750000	790000	14000000	46550000	107050000	51100000	42000000	46550000	107050000	51100000	42000000
B3KSH1	97000000	118000000	142000000	130000000	97000000	118000000	142000000	130000000	256000000	118000000	275000000	130000000	110000000	118000000	113000000	110500000	110000000	97000000	275000000	110500000	107500000	114000000	34200000	33500000	33850000	34500000	213700000	33500000	33850000	56500000	34200000	33500000	20900000	85500000	40000000	1800000	20900000	85500000	40000000	1800000
B3KUY2	17000000	87000000	64000000	75500000	17000000	87000000	64000000	75500000	65000000	87000000	115000000	75500000	48000000	87000000	58000000	69500000	48000000	17000000	115000000	69500000	52000000	146000	3900000	53000000	28450000	181900000	141200000	53000000	28450000	3097500	3900000	53000000	377350000	1033250000	566500000	188200000	377350000	1033250000	566500000	188200000
B4DHQ3	32000000	35000000	44000000	39500000	32000000	35000000	44000000	39500000	22000000	35000000	34000000	39500000	140000000	35000000	294000000	207000000	140000000	32000000	34000000	207000000	33500000	48000000	146000	17000000	8597500	25100000	21000000	17000000	8597500	16000000	146000	17000000	40200000	67200000	31400000	49000000	92075000	185425000	138850000	45300000
B4DR52	590000000	476000000	518000000	497000000	590000000	476000000	518000000	497000000	7100000	476000000	18000000	497000000	95000000	476000000	204000000	163000000	95000000	590000000	18000000	163000000	533000000	770000000	253600000	120000000	186800000	135370000	146000	120000000	186800000	12500000	253600000	120000000	10050000	372350000	164700000	91000000	131200000	228200000	201400000	61000000
B5BU01	42000000	13500000	45000000	29250000	42000000	13500000	45000000	29250000	80000000	13500000	114000000	29250000	49100000	13500000	20000000	59000000	49100000	42000000	114000000	59000000	27750000	146000	146000	14000000	7097500	83750000	65000000	14000000	7097500	8097500	146000	14000000	16097500	146000	146000	14000000	31350000	42700000	1400000	61300000
B5BU83	21000000	62000000	118000000	90000000	21000000	62000000	118000000	90000000	97000000	62000000	142000000	90000000	19600000	62000000	32000000	17300000	19600000	21000000	142000000	17300000	41500000	146000	61500000	68000000	64750000	457350000	2400000	68000000	64750000	90850000	61500000	68000000	12150000	30847500	61500000	68000000	104400000	220150000	141300000	67500000
B5BUB1	84000000	156000000	167000000	161500000	84000000	156000000	167000000	161500000	17000000	156000000	64000000	161500000	52000000	156000000	58000000	92500000	52000000	84000000	64000000	92500000	120000000	115000000	27000000	32900000	29950000	179500000	146000	32900000	29950000	35500000	27000000	32900000	27000000	10050000	27000000	32900000	25500000	145000000	33000000	18000000
B5BUB5	127000000	158000000	219600000	188800000	127000000	158000000	219600000	188800000	32000000	158000000	44000000	188800000	146000	158000000	1047000000	1569500000	146000	127000000	44000000	1569500000	142500000	170000000	64060000	31200000	47630000	299000000	26840000	31200000	47630000	304650000	64060000	31200000	12597500	16097500	10050000	31200000	10050000	1147500	2100000	18000000
B5BUE6	96000000	62000000	191000000	126500000	96000000	62000000	191000000	126500000	590000000	62000000	518000000	126500000	25100000	62000000	43000000	42150000	25100000	96000000	518000000	42150000	79000000	63000000	60800000	40800000	50800000	33500000	51000000	40800000	50800000	92075000	60800000	40800000	6150000	12150000	16097500	40800000	16097500	45000000	32000000	146000
B5ME19	90000000	100000000	163000000	131500000	90000000	100000000	163000000	131500000	42000000	100000000	45000000	131500000	19000000	100000000	28000000	42000000	19000000	90000000	45000000	42000000	95000000	107000000	58740000	19000000	38870000	92500000	219100000	19000000	38870000	131200000	58740000	19000000	41997500	27000000	12150000	19000000	12150000	18250000	9300000	15000000
B7Z3K9	194000000	209000000	181000000	146000000	194000000	209000000	181000000	146000000	21000000	209000000	118000000	146000000	262000000	209000000	380000000	339000000	262000000	194000000	118000000	339000000	201500000	110000000	18500000	82000000	50250000	111500000	34400000	82000000	50250000	31350000	18500000	82000000	218350000	12597500	27000000	82000000	27000000	10097500	20000000	34000000
B7Z4C8	134000000	153000000	85000000	119000000	134000000	153000000	85000000	119000000	84000000	153000000	167000000	119000000	720000	153000000	10900000	24450000	720000	134000000	167000000	24450000	143500000	117000000	170000000	40000000	105000000	288000000	13600000	40000000	105000000	104400000	170000000	40000000	16650000	6150000	12597500	40000000	12597500	7597500	146000	25000000
B7Z6L0	48000000	34000000	47000000	40500000	48000000	34000000	47000000	40500000	127000000	34000000	219600000	40500000	44200000	34000000	63000000	58500000	44200000	48000000	219600000	58500000	41000000	92000000	45000000	9800000	27400000	45000000	113000000	12000000	27400000	25500000	47000000	12000000	12537500	41997500	6150000	12000000	6150000	5650000	3800000	8500000
B9EKV4	66000000	100000000	124000000	112000000	66000000	100000000	124000000	112000000	96000000	100000000	191000000	112000000	116000000	100000000	198000000	193500000	116000000	66000000	191000000	193500000	83000000	152000000	660000	14000000	7330000	129500000	310700000	35000000	7330000	10050000	54500000	35000000	72415000	218350000	41997500	35000000	41997500	130900000	83800000	146000
B9VP24	76000000	21000000	67000000	44000000	76000000	21000000	67000000	44000000	90000000	21000000	163000000	44000000	554000000	21000000	914000000	818500000	554000000	76000000	163000000	818500000	48500000	146000	29000000	146000	14597500	23097500	33900000	17500000	14597500	16097500	95500000	17500000	245500000	16650000	218350000	17500000	218350000	472850000	272700000	164000000
D3DPU2	132700000	139000000	241000000	190000000	132700000	139000000	241000000	190000000	194000000	139000000	181000000	190000000	11100000	139000000	47800000	27400000	11100000	132700000	181000000	27400000	135850000	113000000	129700000	29400000	79550000	117000000	57000000	146000	56500000	12150000	95500000	17500000	117300000	12537500	16650000	17500000	16650000	21585000	31400000	1900000
D3DRX6	146000	11000000	64000000	37500000	146000	11000000	64000000	37500000	134000000	11000000	85000000	37500000	37000000	11000000	102000000	83500000	37000000	146000	85000000	83500000	5597500	146000	5900000	6300000	6100000	573000000	60530000	9000000	3097500	27000000	6000000	146000	3097500	72415000	12537500	146000	12537500	34940000	24880000	146000
D3DUW5	12300000	10000000	100000000	55000000	12300000	10000000	100000000	55000000	48000000	10000000	47000000	55000000	59300000	10000000	99000000	70800000	59300000	12300000	47000000	70800000	11150000	14000000	15300000	3400000	9350000	223500000	62000000	12000000	16000000	12597500	23000000	9000000	16000000	245500000	72415000	9000000	16000000	30500000	23000000	9000000
D3DWY7	5000000	6800000	146000	3497500	5000000	6800000	146000	3497500	66000000	6800000	124000000	3497500	177000000	6800000	155000000	172500000	177000000	5000000	124000000	172500000	5900000	146000	3600000	6400000	5000000	78000000	146000	16000000	12500000	6150000	13000000	12000000	12500000	117300000	245500000	12000000	12500000	14600000	13000000	12000000
D6RER5	119000000	140000000	218000000	179000000	119000000	140000000	218000000	179000000	76000000	140000000	67000000	179000000	69400000	140000000	122000000	107500000	69400000	119000000	67000000	107500000	129500000	227000000	87000000	19000000	53000000	256500000	13300000	43600000	8097500	41997500	146000	16000000	8097500	146000	117300000	16000000	8097500	146000	146000	16000000
E1NZA1	25300000	36000000	63400000	49700000	25300000	36000000	63400000	49700000	132700000	36000000	241000000	49700000	55000000	36000000	84000000	73200000	55000000	25300000	241000000	73200000	30650000	37700000	36000000	10400000	23200000	432500000	38900000	30000000	90850000	218350000	138100000	43600000	90850000	168550000	138100000	43600000	90850000	168550000	138100000	43600000
E5KNY5	160000000	153000000	291000000	222000000	160000000	153000000	291000000	222000000	146000	153000000	64000000	222000000	142000000	153000000	197000000	187000000	142000000	160000000	64000000	187000000	156500000	248000000	96520000	32300000	64410000	55500000	232600000	133000000	35500000	16650000	41000000	30000000	35500000	51000000	41000000	30000000	35500000	51000000	41000000	30000000
E5RHG6	92000000	111000000	146000000	128500000	92000000	111000000	146000000	128500000	12300000	111000000	100000000	128500000	17000000	111000000	40000000	28300000	17000000	92000000	100000000	28300000	101500000	73000000	70990000	58000000	64495000	597500000	6800000	45300000	304650000	12537500	476300000	133000000	304650000	648150000	476300000	133000000	304650000	648150000	476300000	133000000
E7EPK1	72000000	90000000	174000000	132000000	72000000	90000000	174000000	132000000	5000000	90000000	146000	132000000	240000000	90000000	432000000	338500000	240000000	72000000	146000	338500000	81000000	54000000	146000	19000000	9597500	198500000	94500000	19000000	92075000	72415000	138850000	45300000	10050000	10050000	138850000	45300000	92075000	185425000	138850000	45300000
E7EQR4	273000000	304000000	419000000	361500000	273000000	304000000	419000000	361500000	119000000	304000000	218000000	361500000	121000000	304000000	249000000	175500000	121000000	273000000	218000000	175500000	288500000	305000000	161000000	65000000	113000000	168500000	50400000	65000000	131200000	22050000	201400000	61000000	16097500	16097500	201400000	61000000	131200000	228200000	201400000	61000000
E7EVA0	31000000	146000	82300000	41247500	31000000	146000	82300000	41247500	25300000	146000	63400000	41247500	196000000	146000	400000000	321000000	196000000	31000000	63400000	321000000	15597500	146000	5000000	146000	2597500	20350000	49200000	146000	31350000	136100000	1400000	61300000	12150000	12150000	1400000	61300000	31350000	42700000	1400000	61300000
E9PAV3	170000000	198000000	297000000	247500000	170000000	198000000	297000000	247500000	160000000	198000000	291000000	247500000	15700000	198000000	44300000	38650000	15700000	170000000	291000000	38650000	184000000	221000000	72000000	29000000	50500000	124500000	30000000	29000000	104400000	20597500	141300000	67500000	27000000	27000000	10050000	67500000	104400000	220150000	141300000	67500000
E9PB61	157000000	189000000	118000000	153500000	157000000	189000000	118000000	153500000	92000000	189000000	146000000	153500000	382000000	189000000	750000000	580000000	382000000	157000000	146000000	580000000	173000000	107000000	17000000	29600000	23300000	39500000	39000000	29600000	25500000	145000000	33000000	18000000	12597500	12597500	16097500	18000000	25500000	145000000	33000000	18000000
E9PCR7	32100000	28600000	59800000	44200000	32100000	28600000	59800000	44200000	72000000	28600000	174000000	44200000	128000000	28600000	198000000	150500000	128000000	32100000	174000000	150500000	30350000	25800000	36000000	6900000	21450000	181000000	141300000	6900000	10050000	1147500	2100000	18000000	6150000	6150000	12150000	18000000	10050000	1147500	2100000	18000000
E9PFW3	39000000	87000000	58000000	72500000	39000000	87000000	58000000	72500000	273000000	87000000	419000000	72500000	285000000	87000000	524000000	407500000	285000000	39000000	419000000	407500000	63000000	107000000	40000000	5800000	22900000	30000000	33000000	5800000	16097500	45000000	32000000	146000	41997500	41997500	27000000	146000	16097500	45000000	32000000	146000
E9PRY8	770000000	1080000000	1220000000	1150000000	770000000	1080000000	1220000000	1150000000	31000000	1080000000	82300000	1150000000	103000000	1080000000	182000000	172000000	103000000	770000000	82300000	172000000	925000000	930000000	285400000	145700000	215550000	263000000	2100000	145700000	12150000	18250000	9300000	15000000	218350000	218350000	12597500	15000000	12150000	18250000	9300000	15000000
F4ZW62	244000000	373000000	420000000	396500000	244000000	373000000	420000000	396500000	170000000	373000000	297000000	396500000	83000000	373000000	113600000	111500000	83000000	244000000	297000000	111500000	308500000	293000000	87900000	58900000	73400000	189500000	32000000	58900000	27000000	10097500	20000000	34000000	16650000	16650000	6150000	34000000	27000000	10097500	20000000	34000000
F5H2F4	222000000	263000000	449000000	356000000	222000000	263000000	449000000	356000000	157000000	263000000	118000000	356000000	24000000	263000000	56000000	60000000	24000000	222000000	118000000	60000000	242500000	344000000	131000000	39900000	85450000	38500000	9300000	39900000	12597500	7597500	146000	25000000	12537500	12537500	41997500	25000000	12597500	7597500	146000	25000000
F5H5D3	2470000000	2990000000	4460000000	3725000000	2470000000	2990000000	4460000000	3725000000	32100000	2990000000	59800000	3725000000	436000000	2990000000	640000000	500500000	436000000	2470000000	59800000	500500000	2730000000	3540000000	1847000000	375000000	1111000000	515500000	20000000	375000000	6150000	5650000	3800000	8500000	72415000	72415000	218350000	8500000	6150000	5650000	3800000	8500000
F6WQW2	43000000	11000000	14000000	12500000	43000000	11000000	14000000	12500000	39000000	11000000	58000000	12500000	28000000	11000000	146000	9597500	28000000	43000000	58000000	9597500	27000000	109000000	61580000	39000000	50290000	82050000	146000	39000000	41997500	130900000	83800000	146000	245500000	245500000	16650000	146000	41997500	130900000	83800000	146000
F8VV71	70000000	77700000	104000000	90850000	70000000	77700000	104000000	90850000	770000000	77700000	1220000000	90850000	147000000	77700000	341000000	302500000	147000000	70000000	1220000000	302500000	73850000	74000000	67340000	22000000	44670000	281000000	3800000	22000000	218350000	472850000	272700000	164000000	117300000	117300000	12537500	164000000	218350000	472850000	272700000	164000000
F8W727	43000000	39000000	68900000	53950000	43000000	39000000	68900000	53950000	244000000	39000000	420000000	53950000	256000000	39000000	385000000	373000000	256000000	43000000	420000000	373000000	41000000	146000	21000000	39000000	30000000	73200000	83800000	39000000	16650000	21585000	31400000	1900000	16650000	21585000	72415000	1900000	16650000	21585000	31400000	1900000
F8WCF6	112000000	165000000	189000000	177000000	112000000	165000000	189000000	177000000	222000000	165000000	449000000	177000000	14000000	165000000	146000	14597500	14000000	112000000	449000000	14597500	138500000	170000000	130000000	10000000	70000000	92000000	272700000	10000000	20000000	34940000	24880000	146000	12537500	34940000	245500000	146000	12537500	34940000	24880000	146000
G3V180	62000000	37100000	120000000	78550000	62000000	37100000	120000000	78550000	2470000000	37100000	4460000000	78550000	70000000	37100000	118000000	98000000	70000000	62000000	4460000000	98000000	49550000	18600000	61000000	16600000	38800000	238500000	31400000	16600000	20150000	39800000	61000000	16600000	38800000	39800000	117300000	16600000	38800000	39800000	61000000	16600000
G3V4C1	960000000	1570000000	1640000000	1605000000	960000000	1570000000	1640000000	1605000000	43000000	1570000000	14000000	12500000	73000000	1570000000	94000000	72500000	73000000	960000000	14000000	72500000	1265000000	1300000000	489800000	146300000	318050000	36000000	24880000	146300000	42295000	894900000	489800000	146300000	318050000	894900000	489800000	146300000	318050000	894900000	489800000	146300000
G3V5Z7	87000000	179000000	201000000	190000000	87000000	179000000	201000000	190000000	70000000	179000000	104000000	90850000	4000000	179000000	146000	6597500	4000000	87000000	104000000	6597500	133000000	247000000	79600000	57080000	68340000	48650000	94830000	57080000	39200000	163300000	79600000	57080000	68340000	163300000	79600000	57080000	68340000	163300000	79600000	57080000
G5EA09	42000000	130000000	141600000	135800000	42000000	130000000	141600000	135800000	43000000	130000000	68900000	53950000	41600000	130000000	30000000	22500000	41600000	42000000	68900000	22500000	86000000	76000000	146000	9000000	4597500	78000000	34800000	9000000	38895000	38097500	146000	9000000	4597500	38097500	146000	9000000	4597500	38097500	146000	9000000
G8JLA2	179000000	155000000	215000000	185000000	179000000	155000000	215000000	185000000	112000000	155000000	189000000	177000000	37000000	155000000	113000000	90900000	37000000	179000000	189000000	90900000	167000000	319000000	140000000	119100000	129550000	127200000	144200000	119100000	36295000	229500000	140000000	119100000	10050000	10050000	10050000	119100000	129550000	229500000	140000000	119100000
G8JLB6	24000000	48000000	50000000	49000000	24000000	48000000	50000000	49000000	62000000	48000000	120000000	78550000	75700000	48000000	180000000	124900000	75700000	24000000	120000000	124900000	36000000	146000	5500000	37000000	21250000	44000000	41000000	37000000	17100000	2847500	5500000	37000000	16097500	16097500	16097500	37000000	21250000	2847500	5500000	37000000
H0Y8C6	153000000	141000000	352000000	246500000	153000000	141000000	352000000	246500000	960000000	141000000	1640000000	1605000000	73000000	141000000	68000000	49500000	73000000	153000000	1640000000	49500000	147000000	189000000	83700000	26700000	55200000	544000000	63900000	26700000	29500000	136350000	83700000	26700000	12150000	12150000	12150000	26700000	55200000	136350000	83700000	26700000
H6VRG1	164000000	201000000	273000000	237000000	164000000	201000000	273000000	237000000	87000000	201000000	201000000	190000000	66000000	201000000	116000000	92000000	66000000	164000000	201000000	92000000	182500000	247000000	153860000	24700000	89280000	23000000	76000000	24700000	44750000	200430000	153860000	24700000	27000000	27000000	27000000	24700000	89280000	200430000	153860000	24700000
H7C2I1	224000000	307000000	385000000	346000000	224000000	307000000	385000000	346000000	42000000	307000000	141600000	135800000	9600000	307000000	18000000	14000000	9600000	224000000	141600000	14000000	265500000	294000000	63000000	25940000	44470000	23597500	51100000	25940000	56500000	178500000	63000000	25940000	12597500	12597500	12597500	25940000	44470000	178500000	63000000	25940000
H7C2Q3	208000000	216000000	365000000	290500000	208000000	216000000	365000000	290500000	179000000	216000000	215000000	185000000	2620000000	216000000	4320000000	4190000000	2620000000	208000000	215000000	4190000000	212000000	281000000	81000000	42300000	61650000	441500000	40000000	42300000	3097500	181000000	81000000	42300000	6150000	6150000	6150000	42300000	61650000	181000000	81000000	42300000
H9ZYJ2	118000000	191000000	192000000	191500000	118000000	191000000	192000000	191500000	24000000	191000000	50000000	49000000	19000000	191000000	22000000	35000000	19000000	118000000	50000000	35000000	154500000	111000000	7700000	215000000	111350000	458500000	566500000	215000000	16000000	59350000	7700000	215000000	41997500	41997500	41997500	215000000	111350000	59350000	7700000	215000000
I3L0A0	141000000	104000000	189000000	146500000	141000000	104000000	189000000	146500000	153000000	104000000	352000000	246500000	25000000	104000000	49600000	40300000	25000000	141000000	352000000	40300000	122500000	268000000	217600000	33200000	125400000	396000000	31400000	33200000	12500000	242800000	217600000	33200000	218350000	218350000	218350000	33200000	125400000	242800000	217600000	33200000
J3K000	70000000	98000000	115000000	106500000	70000000	98000000	115000000	106500000	164000000	98000000	273000000	237000000	1500000000	98000000	2420000000	2240000000	1500000000	70000000	273000000	2240000000	84000000	98000000	32000000	6100000	19050000	78000000	164700000	6100000	8097500	65000000	32000000	6100000	16650000	16650000	16650000	6100000	19050000	65000000	32000000	6100000
J3KN16	50600000	55000000	79000000	67000000	50600000	55000000	79000000	67000000	224000000	55000000	385000000	346000000	115000000	55000000	260000000	130097500	115000000	50600000	385000000	130097500	52800000	91000000	43900000	590000	22245000	198000000	146000	590000	90850000	67450000	43900000	590000	12537500	12537500	12537500	590000	22245000	67450000	43900000	590000
J3KN67	277000000	308000000	605000000	456500000	277000000	308000000	605000000	456500000	208000000	308000000	365000000	290500000	97000000	308000000	155000000	135500000	97000000	277000000	365000000	135500000	292500000	335000000	254000000	61000000	157500000	765500000	238400000	61000000	35500000	294500000	254000000	61000000	72415000	72415000	72415000	43600000	90850000	168550000	138100000	43600000
J3KPF3	26000000	48000000	68000000	58000000	26000000	48000000	68000000	58000000	118000000	48000000	192000000	191500000	1599000000	48000000	1998000000	2029000000	1599000000	26000000	192000000	2029000000	37000000	16000000	23000000	146000	11597500	165500000	100200000	146000	304650000	14600000	23000000	146000	245500000	245500000	245500000	30000000	35500000	51000000	41000000	30000000
J3KQ32	128000000	178000000	240000000	209000000	128000000	178000000	240000000	209000000	141000000	178000000	189000000	146500000	985000000	178000000	1776000000	1493000000	985000000	128000000	189000000	1493000000	153000000	211000000	77600000	37000000	57300000	330500000	358700000	37000000	92075000	144300000	77600000	37000000	117300000	117300000	117300000	133000000	304650000	648150000	476300000	133000000
J3KQE5	247000000	410000000	347000000	378500000	247000000	410000000	347000000	378500000	70000000	410000000	115000000	106500000	126000000	410000000	132000000	117000000	126000000	247000000	115000000	117000000	328500000	153000000	112700000	89000000	100850000	252500000	200000000	89000000	131200000	132850000	112700000	89000000	92075000	185425000	138850000	45300000	92075000	185425000	138850000	45300000
J3KRF5	206000000	246000000	354000000	300000000	206000000	246000000	354000000	300000000	50600000	246000000	79000000	67000000	82000000	246000000	116000000	99000000	82000000	206000000	79000000	99000000	226000000	366000000	110000000	20100000	65050000	11600000	146000	20100000	31350000	238000000	110000000	20100000	131200000	228200000	201400000	61000000	131200000	228200000	201400000	61000000
J3KTL2	159000000	212000000	286000000	249000000	159000000	212000000	286000000	249000000	277000000	212000000	605000000	456500000	48000000	212000000	25000000	56000000	48000000	159000000	605000000	56000000	185500000	250000000	81000000	32000000	56500000	115000000	113100000	32000000	104400000	165500000	81000000	32000000	31350000	42700000	1400000	61300000	92075000	185425000	138850000	45300000
J3QQ67	110000000	108000000	113000000	110500000	110000000	108000000	113000000	110500000	26000000	108000000	68000000	58000000	4410000000	108000000	6960000000	6185000000	4410000000	110000000	68000000	6185000000	109000000	103000000	27290000	78000000	52645000	145000000	4000000	78000000	25500000	65145000	27290000	78000000	104400000	220150000	141300000	67500000	131200000	228200000	201400000	61000000
J3QRS3	48000000	81000000	58000000	69500000	48000000	81000000	58000000	69500000	128000000	81000000	240000000	209000000	87100000	81000000	170000000	134500000	87100000	48000000	240000000	134500000	64500000	146000	50300000	73000000	61650000	117500000	23000000	73000000	10050000	25247500	50300000	73000000	25500000	145000000	33000000	18000000	31350000	42700000	1400000	61300000
J9R021	140000000	120000000	294000000	207000000	140000000	120000000	294000000	207000000	247000000	120000000	347000000	378500000	65000000	120000000	108000000	97500000	65000000	140000000	347000000	97500000	130000000	129000000	86510000	28800000	57655000	390000000	64800000	28800000	16097500	107755000	86510000	28800000	10050000	1147500	2100000	18000000	104400000	220150000	141300000	67500000
K7EKE6	95000000	122000000	204000000	163000000	95000000	122000000	204000000	163000000	206000000	122000000	354000000	300000000	72000000	122000000	128000000	107500000	72000000	95000000	354000000	107500000	108500000	178000000	82180000	38000000	60090000	387500000	146000	38000000	12150000	130090000	82180000	38000000	16097500	45000000	32000000	146000	25500000	145000000	33000000	18000000
K7ELC2	49100000	98000000	20000000	59000000	49100000	98000000	20000000	59000000	159000000	98000000	286000000	249000000	138000000	98000000	202000000	215500000	138000000	49100000	286000000	215500000	73550000	146000	7200000	24500000	15850000	307500000	146000	24500000	27000000	3697500	7200000	24500000	12150000	18250000	9300000	15000000	10050000	1147500	2100000	18000000
K7ER00	19600000	2600000	32000000	17300000	19600000	2600000	32000000	17300000	110000000	2600000	113000000	110500000	133000000	2600000	222000000	203000000	133000000	19600000	113000000	203000000	11100000	14600000	19000000	4400000	11700000	37350000	29500000	4400000	12597500	19250000	19000000	4400000	27000000	10097500	20000000	34000000	16097500	45000000	32000000	146000
L0R5C4	52000000	127000000	58000000	92500000	52000000	127000000	58000000	92500000	48000000	127000000	58000000	69500000	153000000	127000000	270000000	221500000	153000000	52000000	58000000	221500000	89500000	33000000	146000	146000	146000	90550000	52850000	146000	6150000	16597500	146000	146000	12597500	7597500	146000	25000000	12150000	18250000	9300000	15000000
L0R849	146000	2092000000	1047000000	1569500000	146000	2092000000	1047000000	1569500000	140000000	2092000000	294000000	207000000	536000000	2092000000	690000000	675500000	536000000	146000	294000000	675500000	1046097500	17000000	30900000	8600000	19750000	19597500	1300000	8600000	41997500	23950000	30900000	8600000	6150000	5650000	3800000	8500000	27000000	10097500	20000000	34000000
L7RSM2	25100000	41300000	43000000	42150000	25100000	41300000	43000000	42150000	95000000	41300000	204000000	163000000	36200000	41300000	53000000	52050000	36200000	25100000	204000000	52050000	33200000	57000000	980000	146000	587500	227000000	133100000	146000	218350000	28990000	980000	146000	41997500	130900000	83800000	146000	12597500	7597500	146000	25000000
M0QXB4	19000000	56000000	28000000	42000000	19000000	56000000	28000000	42000000	49100000	56000000	20000000	59000000	29000000	56000000	79000000	54000000	29000000	19000000	20000000	54000000	37500000	28000000	146000	146000	146000	163950000	9200000	146000	16650000	14097500	146000	146000	218350000	472850000	272700000	164000000	6150000	5650000	3800000	8500000
M0QYS1	262000000	298000000	380000000	339000000	262000000	298000000	380000000	339000000	19600000	298000000	32000000	17300000	4920000000	298000000	7860000000	7180000000	4920000000	262000000	32000000	7180000000	280000000	380000000	136000000	48000000	92000000	332000000	112000000	48000000	12537500	258000000	136000000	48000000	16650000	21585000	31400000	1900000	41997500	130900000	83800000	146000
M0R2B7	720000	38000000	10900000	24450000	720000	38000000	10900000	24450000	52000000	38000000	58000000	92500000	2100000	38000000	28000000	18750000	2100000	720000	58000000	18750000	19360000	146000	146000	146000	146000	26150000	72700000	146000	72415000	146000	146000	146000	12537500	34940000	24880000	146000	218350000	472850000	272700000	164000000
O00154	44200000	54000000	63000000	58500000	44200000	54000000	63000000	58500000	146000	54000000	1047000000	1569500000	352000000	54000000	359000000	345000000	352000000	44200000	1047000000	345000000	49100000	55000000	790000	27200000	13995000	87500000	6000000	27200000	22050000	27895000	790000	27200000	72415000	131915000	94830000	50000000	16650000	21585000	31400000	1900000
O00231	116000000	189000000	198000000	193500000	116000000	189000000	198000000	193500000	25100000	189000000	43000000	42150000	714000000	189000000	576000000	753000000	714000000	116000000	43000000	753000000	152500000	171000000	71870000	28100000	49985000	102550000	155200000	28100000	136100000	121435000	71870000	28100000	22050000	23900000	34800000	9300000	12537500	34940000	24880000	146000
O00299	554000000	723000000	914000000	818500000	554000000	723000000	914000000	818500000	19000000	723000000	28000000	42000000	25900000	723000000	61000000	48100000	25900000	554000000	28000000	48100000	638500000	653000000	234400000	199200000	216800000	98000000	65300000	199200000	20597500	443700000	234400000	199200000	136100000	411100000	144200000	128000000	136100000	411100000	144200000	128000000
O00469	11100000	7000000	47800000	27400000	11100000	7000000	47800000	27400000	262000000	7000000	380000000	339000000	620000000	7000000	1200000000	1028500000	620000000	11100000	380000000	1028500000	9050000	15000000	25000000	3000000	14000000	88500000	19300000	3000000	14000000	20000000	25000000	3000000	20597500	31400000	41000000	146000	20597500	31400000	41000000	146000
O00487	37000000	65000000	102000000	83500000	37000000	65000000	102000000	83500000	720000	65000000	10900000	24450000	69000000	65000000	103000000	104500000	69000000	37000000	10900000	104500000	51000000	38000000	8400000	31100000	19750000	17850000	15000000	31100000	19750000	23200000	8400000	31100000	54450000	59950000	63900000	45000000	54450000	59950000	63900000	45000000
O14980	59300000	42600000	99000000	70800000	59300000	42600000	99000000	70800000	44200000	42600000	63000000	58500000	146000	42600000	66000000	33097500	146000	59300000	63000000	33097500	50950000	60000000	36700000	9600000	23150000	161000000	46000000	9600000	23150000	48350000	36700000	9600000	46200000	161000000	76000000	16400000	46200000	161000000	76000000	16400000
O15143	177000000	190000000	155000000	172500000	177000000	190000000	155000000	172500000	116000000	190000000	198000000	193500000	2050000000	190000000	3900000000	2995000000	2050000000	177000000	198000000	2995000000	183500000	192000000	47730000	15000000	31365000	183000000	105100000	15000000	31365000	119865000	47730000	15000000	46550000	107050000	51100000	42000000	46550000	107050000	51100000	42000000
O15144	69400000	93000000	122000000	107500000	69400000	93000000	122000000	107500000	554000000	93000000	914000000	818500000	43000000	93000000	31000000	41000000	43000000	69400000	914000000	41000000	81200000	60000000	5200000	18000000	11600000	502000000	35450000	18000000	11600000	32600000	5200000	18000000	20900000	85500000	40000000	1800000	20900000	85500000	40000000	1800000
O15260	55000000	62400000	84000000	73200000	55000000	62400000	84000000	73200000	11100000	62400000	47800000	27400000	4300000	62400000	19000000	14600000	4300000	55000000	47800000	14600000	58700000	33000000	27000000	16200000	21600000	147000000	69700000	16200000	21600000	30000000	27000000	16200000	377350000	1033250000	566500000	188200000	377350000	1033250000	566500000	188200000
O15371	142000000	177000000	197000000	187000000	142000000	177000000	197000000	187000000	37000000	177000000	102000000	83500000	2940000000	177000000	4970000000	3980000000	2940000000	142000000	102000000	3980000000	159500000	160000000	48420000	30200000	39310000	100000000	99200000	30200000	39310000	104210000	48420000	30200000	10050000	67200000	31400000	49000000	40200000	67200000	31400000	49000000
O15397	17000000	16600000	40000000	28300000	17000000	16600000	40000000	28300000	59300000	16600000	99000000	70800000	61000000	16600000	75000000	80500000	61000000	17000000	99000000	80500000	16800000	3300000	146000	146000	146000	537500000	30000000	146000	146000	1747500	146000	146000	16097500	10050000	164700000	91000000	127850000	372350000	164700000	91000000
O43143	240000000	245000000	432000000	338500000	240000000	245000000	432000000	338500000	177000000	245000000	155000000	172500000	248000000	245000000	351000000	298500000	248000000	240000000	155000000	298500000	242500000	283000000	99000000	19800000	59400000	382500000	4500000	19800000	59400000	191000000	99000000	19800000	12150000	16097500	99000000	19800000	59400000	191000000	99000000	19800000
O43242	121000000	102000000	249000000	175500000	121000000	102000000	249000000	175500000	69400000	102000000	122000000	107500000	84000000	102000000	156000000	135500000	84000000	121000000	122000000	135500000	111500000	88000000	103000000	8900000	55950000	33097500	32000000	8900000	55950000	95500000	103000000	8900000	27000000	12150000	103000000	8900000	55950000	95500000	103000000	8900000
O43390	196000000	242000000	400000000	321000000	196000000	242000000	400000000	321000000	55000000	242000000	84000000	73200000	146000	242000000	146000	7597500	146000	196000000	84000000	7597500	219000000	272000000	150550000	40100000	95325000	45500000	213700000	40100000	95325000	211275000	150550000	40100000	12597500	27000000	150550000	40100000	95325000	211275000	150550000	40100000
O43615	15700000	33000000	44300000	38650000	15700000	33000000	44300000	38650000	142000000	33000000	197000000	187000000	57000000	33000000	83000000	67500000	57000000	15700000	197000000	67500000	24350000	38000000	146000	146000	146000	249400000	141200000	146000	146000	19097500	146000	146000	6150000	12597500	146000	146000	146000	19097500	146000	146000
O43707	382000000	410000000	750000000	580000000	382000000	410000000	750000000	580000000	17000000	410000000	40000000	28300000	155000000	410000000	219000000	157000000	155000000	382000000	40000000	157000000	396000000	403000000	274300000	87400000	180850000	132500000	21000000	87400000	180850000	338650000	274300000	87400000	41997500	6150000	274300000	87400000	180850000	338650000	274300000	87400000
O43776	128000000	103000000	198000000	150500000	128000000	103000000	198000000	150500000	240000000	103000000	432000000	338500000	26800000	103000000	80000000	64700000	26800000	128000000	432000000	64700000	115500000	164000000	45000000	20000000	32500000	39000000	146000	20000000	32500000	104500000	45000000	20000000	218350000	41997500	45000000	20000000	32500000	104500000	45000000	20000000
O60506	285000000	291000000	524000000	407500000	285000000	291000000	524000000	407500000	121000000	291000000	249000000	175500000	29400000	291000000	83000000	48600000	33000000	285000000	249000000	48600000	288000000	318000000	171800000	45900000	108850000	195500000	65000000	45900000	108850000	244900000	171800000	45900000	16650000	218350000	171800000	45900000	108850000	244900000	171800000	45900000
O60664	103000000	162000000	182000000	172000000	103000000	162000000	182000000	172000000	196000000	162000000	400000000	321000000	28000000	162000000	40000000	42000000	38000000	103000000	400000000	42000000	132500000	88000000	12200000	35300000	23750000	54000000	2400000	35300000	23750000	20000000	12200000	35300000	12537500	16650000	12200000	35300000	23750000	50100000	12200000	35300000
O60701	83000000	109400000	113600000	111500000	83000000	109400000	113600000	111500000	15700000	109400000	44300000	38650000	327000000	109400000	457000000	317000000	126000000	83000000	44300000	317000000	96200000	76700000	97000000	146000	48597500	186500000	146000	146000	48597500	20150000	97000000	146000	72415000	12537500	97000000	146000	48597500	86850000	97000000	146000
O60888	24000000	64000000	56000000	60000000	24000000	64000000	56000000	60000000	382000000	64000000	750000000	580000000	73000000	64000000	52000000	65500000	104000000	24000000	750000000	65500000	44000000	146000	45900000	26800000	36350000	78600000	26840000	26800000	36350000	42295000	45900000	26800000	245500000	72415000	45900000	26800000	36350000	23047500	45900000	26800000
O75083	436000000	361000000	640000000	500500000	436000000	361000000	640000000	500500000	128000000	361000000	198000000	150500000	55000000	361000000	60000000	75500000	125000000	436000000	198000000	75500000	398500000	410000000	200600000	126700000	163650000	64850000	51000000	126700000	163650000	39200000	200600000	126700000	117300000	245500000	200600000	126700000	163650000	305300000	200600000	126700000
O75367	28000000	19000000	146000	9597500	28000000	19000000	146000	9597500	285000000	19000000	524000000	407500000	940000000	19000000	1290000000	1170000000	146000	28000000	524000000	1170000000	23500000	25000000	146000	5700000	2947500	139500000	219100000	5700000	2947500	38895000	146000	5700000	2947500	117300000	146000	5700000	2947500	12597500	146000	5700000
O75369	147000000	264000000	341000000	302500000	147000000	264000000	341000000	302500000	103000000	264000000	182000000	172000000	34600000	264000000	72000000	74000000	33000000	147000000	182000000	74000000	205500000	259000000	137100000	30800000	83950000	163500000	34400000	30800000	83950000	36295000	137100000	30800000	83950000	198050000	137100000	30800000	83950000	198050000	137100000	30800000
O75390	256000000	361000000	385000000	373000000	256000000	361000000	385000000	373000000	83000000	361000000	113600000	111500000	109000000	361000000	227000000	256500000	79500000	256000000	113600000	256500000	308500000	360000000	112300000	44500000	78400000	54550000	13600000	44500000	78400000	17100000	112300000	44500000	78400000	236150000	112300000	44500000	78400000	236150000	112300000	44500000
O75396	14000000	29000000	146000	14597500	14000000	29000000	146000	14597500	24000000	29000000	56000000	60000000	149000000	29000000	128000000	104000000	131000000	14000000	56000000	104000000	21500000	146000	146000	13000000	6597500	43347500	113000000	13000000	6597500	29500000	146000	13000000	6597500	146000	146000	13000000	6597500	146000	146000	13000000
O75533	70000000	78000000	118000000	98000000	70000000	78000000	118000000	98000000	436000000	78000000	640000000	500500000	72000000	78000000	196000000	149500000	101000000	70000000	640000000	149500000	74000000	110000000	57600000	18000000	37800000	56500000	310700000	18000000	37800000	44750000	57600000	18000000	37800000	83800000	57600000	18000000	37800000	83800000	57600000	18000000
O75643	73000000	51000000	94000000	72500000	73000000	51000000	94000000	72500000	28000000	51000000	146000	9597500	258000000	51000000	458000000	343500000	32900000	73000000	146000	343500000	62000000	62500000	22900000	3480000	13190000	71650000	33900000	3480000	13190000	56500000	22900000	3480000	10050000	42700000	22900000	3480000	13190000	42700000	22900000	3480000
O75937	4000000	13000000	146000	6597500	4000000	13000000	146000	6597500	147000000	13000000	341000000	302500000	241000000	13000000	405000000	354000000	26900000	4000000	341000000	354000000	8500000	20000000	146000	18300000	9247500	79900000	57000000	18300000	9247500	3097500	146000	18300000	16097500	10097500	146000	18300000	9247500	10097500	146000	18300000
O76003	41600000	15000000	30000000	22500000	41600000	15000000	30000000	22500000	256000000	15000000	385000000	373000000	43000000	15000000	18000000	54500000	24000000	41600000	385000000	54500000	28300000	146000	146000	7500000	3847500	496500000	60530000	7500000	3847500	16000000	146000	7500000	12150000	146000	146000	7500000	3847500	146000	146000	7500000
O76021	37000000	68800000	113000000	90900000	37000000	68800000	113000000	90900000	14000000	68800000	146000	14597500	174000000	68800000	299000000	260500000	12000000	37000000	146000	260500000	52900000	66000000	33300000	5300000	19300000	34500000	62000000	5300000	19300000	12500000	33300000	5300000	27000000	49650000	33300000	5300000	19300000	49650000	33300000	5300000
O95373	75700000	69800000	180000000	124900000	75700000	69800000	180000000	124900000	70000000	69800000	118000000	98000000	127000000	69800000	206000000	187500000	184000000	75700000	118000000	187500000	72750000	90000000	77300000	30500000	53900000	33700000	146000	30500000	53900000	8097500	77300000	30500000	12597500	83650000	77300000	30500000	53900000	83650000	77300000	30500000
O95433	73000000	31000000	68000000	49500000	73000000	31000000	68000000	49500000	73000000	31000000	94000000	72500000	310000000	31000000	547000000	394000000	34000000	73000000	94000000	394000000	52000000	74000000	146000	16000000	8097500	126000000	13300000	16000000	8097500	90850000	146000	16000000	6150000	37097500	146000	16000000	8097500	37097500	146000	16000000
O95678	66000000	68000000	116000000	92000000	66000000	68000000	116000000	92000000	4000000	68000000	146000	6597500	258000000	68000000	416000000	331500000	640000000	66000000	146000	331500000	67000000	86000000	146000	146000	146000	228500000	38900000	146000	146000	35500000	146000	146000	41997500	43097500	146000	146000	92075000	185425000	138850000	45300000
O96019	9600000	10000000	18000000	14000000	9600000	10000000	18000000	14000000	41600000	10000000	30000000	22500000	100000000	10000000	205000000	185000000	229000000	9600000	30000000	185000000	9800000	146000	146000	15300000	7747500	120000000	232600000	15300000	7747500	304650000	146000	15300000	218350000	146000	146000	15300000	131200000	228200000	201400000	61000000
P00338	2620000000	4060000000	4320000000	4190000000	2620000000	4060000000	4320000000	4190000000	37000000	4060000000	113000000	90900000	2160000000	4060000000	3480000000	2800000000	163000000	2620000000	113000000	2800000000	3340000000	3940000000	1790000000	444400000	1117200000	589500000	6800000	444400000	1117200000	92075000	1790000000	444400000	16650000	2865000000	1790000000	444400000	31350000	42700000	1400000	61300000
P00387	19000000	48000000	22000000	35000000	19000000	48000000	22000000	35000000	75700000	48000000	180000000	124900000	19000000	48000000	78000000	62000000	124000000	19000000	180000000	62000000	33500000	20000000	146000	146000	146000	53500000	94500000	146000	146000	131200000	146000	146000	12537500	10097500	146000	146000	104400000	220150000	141300000	67500000
P00492	25000000	31000000	49600000	40300000	25000000	31000000	49600000	40300000	73000000	31000000	68000000	49500000	407000000	31000000	590000000	481000000	194000000	25000000	68000000	481000000	28000000	70000000	62000000	20000000	41000000	293500000	50400000	20000000	41000000	31350000	62000000	20000000	72415000	66000000	62000000	20000000	25500000	145000000	33000000	18000000
P00558	1500000000	2060000000	2420000000	2240000000	1500000000	2060000000	2420000000	2240000000	66000000	2060000000	116000000	92000000	137000000	2060000000	189000000	155000000	142000000	1500000000	116000000	155000000	1780000000	1850000000	781000000	427300000	604150000	256500000	49200000	427300000	604150000	104400000	781000000	427300000	245500000	1315500000	781000000	427300000	10050000	1147500	2100000	18000000
P02545	115000000	146000	260000000	130097500	115000000	146000	260000000	130097500	9600000	146000	18000000	14000000	43700000	146000	69000000	70700000	25000000	115000000	18000000	70700000	57597500	146000	5400000	37000000	21200000	91000000	30000000	37000000	21200000	25500000	5400000	37000000	117300000	2797500	5400000	37000000	16097500	45000000	32000000	146000
P02792	97000000	116000000	155000000	135500000	97000000	116000000	155000000	135500000	2620000000	116000000	4320000000	4190000000	187200000	116000000	369000000	293000000	14000000	97000000	4320000000	293000000	106500000	175000000	110000000	146000	55097500	33200000	39000000	146000	55097500	10050000	110000000	146000	55097500	142500000	110000000	146000	12150000	18250000	9300000	15000000
P04075	1599000000	2060000000	1998000000	2029000000	1599000000	2060000000	1998000000	2029000000	19000000	2060000000	22000000	35000000	536000000	2060000000	1000000000	778000000	146000	1599000000	22000000	778000000	1829500000	1138000000	374000000	432000000	403000000	104100000	374000000	141300000	403000000	16097500	374000000	432000000	403000000	756000000	374000000	432000000	27000000	10097500	20000000	34000000
P04083	985000000	1210000000	1776000000	1493000000	985000000	1210000000	1776000000	1493000000	25000000	1210000000	49600000	40300000	156300000	1210000000	344800000	210700000	16000000	985000000	49600000	210700000	1097500000	1080000000	352900000	267900000	310400000	105500000	352900000	33000000	310400000	12150000	352900000	267900000	310400000	716450000	352900000	267900000	12597500	7597500	146000	25000000
P04181	126000000	102000000	132000000	117000000	126000000	102000000	132000000	117000000	1500000000	102000000	2420000000	2240000000	234000000	102000000	406000000	398500000	19000000	126000000	2420000000	398500000	114000000	187000000	17000000	13600000	15300000	27097500	17000000	2100000	15300000	27000000	17000000	13600000	15300000	102000000	17000000	13600000	6150000	5650000	3800000	8500000
P04259	82000000	82000000	116000000	99000000	82000000	82000000	116000000	99000000	115000000	82000000	260000000	130097500	435000000	82000000	637000000	653500000	14000000	82000000	260000000	653500000	82000000	137000000	31000000	25000000	28000000	116950000	31000000	32000000	28000000	12597500	31000000	25000000	28000000	84000000	31000000	25000000	41997500	130900000	83800000	146000
P04350	48000000	87000000	25000000	56000000	48000000	87000000	25000000	56000000	97000000	87000000	155000000	135500000	300000000	87000000	428000000	346000000	107000000	48000000	155000000	346000000	67500000	146000	27000000	146000	13597500	543500000	27000000	9300000	13597500	6150000	27000000	146000	13597500	10050000	27000000	146000	218350000	472850000	272700000	164000000
P04406	4410000000	5410000000	6960000000	6185000000	4410000000	5410000000	6960000000	6185000000	1599000000	5410000000	1998000000	2029000000	103000000	5410000000	119000000	134500000	453000000	4410000000	1998000000	134500000	4910000000	2990000000	843000000	1099000000	971000000	129500000	843000000	20000000	971000000	41997500	843000000	1099000000	971000000	16097500	843000000	1099000000	16650000	21585000	31400000	1900000
P04843	87100000	99000000	170000000	134500000	87100000	99000000	170000000	134500000	985000000	99000000	1776000000	1493000000	14500000	99000000	47000000	51900000	14600000	87100000	1776000000	51900000	93050000	104000000	55400000	7100000	31250000	229500000	55400000	146000	31250000	218350000	55400000	7100000	31250000	12150000	55400000	7100000	12537500	34940000	24880000	146000
P04844	65000000	87000000	108000000	97500000	65000000	87000000	108000000	97500000	126000000	87000000	132000000	117000000	19000000	87000000	36000000	38000000	23700000	65000000	132000000	38000000	76000000	133000000	50000000	4000000	27000000	28000000	50000000	3800000	27000000	16650000	50000000	4000000	27000000	27000000	50000000	4000000	27000000	91500000	50000000	4000000
P05023	72000000	87000000	128000000	107500000	72000000	87000000	128000000	107500000	82000000	87000000	116000000	99000000	78000000	87000000	97000000	74550000	163000000	72000000	116000000	74550000	79500000	75000000	43000000	17700000	30350000	135500000	43000000	83800000	30350000	12537500	43000000	17700000	30350000	12597500	43000000	17700000	30350000	59000000	43000000	17700000
P05141	138000000	229000000	202000000	215500000	138000000	229000000	202000000	215500000	48000000	229000000	25000000	56000000	24700000	229000000	61000000	45950000	17000000	138000000	25000000	45950000	183500000	146000000	140000000	34000000	87000000	221500000	140000000	272700000	87000000	72415000	140000000	34000000	87000000	6150000	140000000	34000000	87000000	167500000	140000000	34000000
P05198	133000000	184000000	222000000	203000000	133000000	184000000	222000000	203000000	4410000000	184000000	6960000000	6185000000	62400000	184000000	132000000	103000000	694000000	133000000	6960000000	103000000	158500000	143000000	87700000	27900000	57800000	147000000	87700000	31400000	57800000	22050000	87700000	27900000	57800000	41997500	87700000	27900000	57800000	115350000	87700000	27900000
P05556	153000000	173000000	270000000	221500000	153000000	173000000	270000000	221500000	87100000	173000000	170000000	134500000	304000000	173000000	435000000	390500000	15000000	153000000	170000000	390500000	163000000	212000000	63600000	29000000	46300000	96550000	63600000	24880000	46300000	136100000	63600000	29000000	46300000	218350000	63600000	29000000	46300000	137800000	63600000	29000000
P05787	536000000	661000000	690000000	675500000	536000000	661000000	690000000	675500000	65000000	661000000	108000000	97500000	72000000	661000000	146000	16597500	146000	536000000	108000000	16597500	598500000	656000000	312900000	111000000	211460000	51500000	312900000	94830000	211460000	20597500	312900000	111000000	211460000	16650000	312900000	111000000	211460000	484450000	312900000	111000000
P06132	36200000	51100000	53000000	52050000	36200000	51100000	53000000	52050000	72000000	51100000	128000000	107500000	40000000	51100000	71000000	70000000	98000000	36200000	128000000	70000000	43650000	90000000	2800000	9400000	6100000	424500000	2800000	34800000	6100000	46400000	2800000	9400000	6100000	12537500	2800000	9400000	6100000	46400000	2800000	9400000
P06396	29000000	29000000	79000000	54000000	29000000	29000000	79000000	54000000	138000000	29000000	202000000	215500000	155000000	29000000	333000000	272000000	199900000	29000000	202000000	272000000	29000000	6200000	25000000	146000	12597500	905000000	25000000	144200000	12597500	15600000	25000000	146000	12597500	72415000	25000000	146000	12597500	15600000	25000000	146000
P06733	4920000000	6500000000	7860000000	7180000000	4920000000	6500000000	7860000000	7180000000	133000000	6500000000	222000000	203000000	640000000	6500000000	1070000000	850000000	59000000	4920000000	222000000	850000000	5710000000	6490000000	3030000000	831000000	1930500000	80000000	3030000000	41000000	1930500000	4760000000	3030000000	831000000	1930500000	245500000	3030000000	831000000	1930500000	4760000000	3030000000	831000000
P06737	2100000	9500000	28000000	18750000	2100000	9500000	28000000	18750000	153000000	9500000	270000000	221500000	98000000	9500000	171000000	146000000	1060000000	2100000	270000000	146000000	5800000	3100000	23000000	146000	11597500	129500000	23000000	63900000	11597500	13050000	23000000	146000	11597500	117300000	23000000	146000	11597500	13050000	23000000	146000
P06899	352000000	331000000	359000000	345000000	352000000	331000000	359000000	345000000	536000000	331000000	690000000	675500000	60000000	331000000	146000	35597500	177000000	352000000	690000000	35597500	341500000	462000000	142700000	53000000	97850000	324000000	142700000	76000000	97850000	302350000	142700000	53000000	97850000	302350000	142700000	53000000	97850000	302350000	142700000	53000000
P07205	714000000	930000000	576000000	753000000	714000000	930000000	576000000	753000000	36200000	930000000	53000000	52050000	51000000	930000000	127000000	100000000	416000000	714000000	53000000	100000000	822000000	506000000	117700000	285900000	201800000	258000000	117700000	51100000	201800000	311850000	117700000	285900000	201800000	311850000	117700000	285900000	201800000	311850000	117700000	285900000
P07384	25900000	35200000	61000000	48100000	25900000	35200000	61000000	48100000	29000000	35200000	79000000	54000000	4900000	35200000	7600000	3897500	72000000	25900000	79000000	3897500	30550000	15500000	40200000	3300000	21750000	199900000	40200000	40000000	21750000	27850000	40200000	3300000	21750000	27850000	40200000	3300000	21750000	27850000	40200000	3300000
P07737	620000000	857000000	1200000000	1028500000	620000000	857000000	1200000000	1028500000	4920000000	857000000	7860000000	7180000000	255000000	857000000	459000000	334000000	471000000	620000000	7860000000	334000000	738500000	640000000	709000000	535700000	622350000	157950000	709000000	566500000	622350000	674500000	709000000	535700000	622350000	674500000	709000000	535700000	622350000	674500000	709000000	535700000
P07741	69000000	106000000	103000000	104500000	69000000	106000000	103000000	104500000	2100000	106000000	28000000	18750000	211000000	106000000	336000000	316500000	54700000	69000000	28000000	316500000	87500000	87000000	85000000	27600000	56300000	336500000	85000000	31400000	56300000	86000000	85000000	27600000	56300000	86000000	85000000	27600000	56300000	86000000	85000000	27600000
P07814	146000	146000	66000000	33097500	146000	146000	66000000	33097500	352000000	146000	359000000	345000000	58900000	146000	123000000	131250000	550000000	146000	359000000	131250000	146000	146000	33700000	18800000	26250000	91500000	33700000	164700000	26250000	16947500	33700000	18800000	26250000	16947500	33700000	18800000	26250000	16947500	33700000	18800000
P07900	2050000000	2090000000	3900000000	2995000000	2050000000	2090000000	3900000000	2995000000	714000000	2090000000	576000000	753000000	995000000	2090000000	1423000000	1288000000	262000000	2050000000	576000000	1288000000	2070000000	2610000000	1295000000	322400000	808700000	390500000	1295000000	146000	808700000	1952500000	1295000000	322400000	808700000	1952500000	1295000000	322400000	808700000	1952500000	1295000000	322400000
P07954	43000000	51000000	31000000	41000000	43000000	51000000	31000000	41000000	25900000	51000000	61000000	48100000	159000000	51000000	247000000	203500000	71500000	43000000	61000000	203500000	47000000	24000000	7100000	16000000	11550000	263500000	7100000	238400000	11550000	15550000	7100000	16000000	11550000	15550000	7100000	16000000	11550000	15550000	7100000	16000000
P08134	4300000	20000000	19000000	14600000	4300000	20000000	19000000	14600000	620000000	20000000	1200000000	1028500000	165000000	20000000	261000000	240500000	147000000	4300000	1200000000	240500000	12150000	146000	1800000	1800000	1800000	636500000	1800000	100200000	1800000	997500	1800000	1800000	1800000	997500	1800000	1800000	1800000	997500	1800000	1800000
P08238	2940000000	2990000000	4970000000	3980000000	2940000000	2990000000	4970000000	3980000000	69000000	2990000000	103000000	104500000	77000000	2990000000	143000000	145000000	12800000	2940000000	103000000	145000000	2965000000	4100000000	1931000000	425100000	1178050000	243000000	1931000000	358700000	1178050000	3015500000	1931000000	425100000	1178050000	3015500000	1931000000	425100000	1178050000	3015500000	1931000000	425100000
P08708	61000000	86000000	75000000	80500000	61000000	86000000	75000000	80500000	146000	86000000	66000000	33097500	197000000	86000000	194000000	254000000	22200000	61000000	66000000	254000000	73500000	146000	31300000	60500000	45900000	65500000	31300000	200000000	45900000	15747500	31300000	60500000	45900000	15747500	31300000	60500000	45900000	15747500	31300000	60500000
P08727	248000000	246000000	351000000	298500000	248000000	246000000	351000000	298500000	2050000000	246000000	3900000000	2995000000	339000000	246000000	495000000	455500000	98000000	248000000	3900000000	455500000	247000000	170000000	144500000	14700000	79600000	310500000	144500000	146000	79600000	157250000	144500000	14700000	79600000	157250000	144500000	14700000	79600000	157250000	144500000	14700000
P08729	84000000	115000000	156000000	135500000	84000000	115000000	156000000	135500000	43000000	115000000	31000000	41000000	840000000	115000000	1351000000	1446500000	8800000	84000000	31000000	1446500000	99500000	153000000	63000000	10000000	36500000	288000000	63000000	113100000	36500000	108000000	63000000	10000000	36500000	108000000	63000000	10000000	36500000	108000000	63000000	10000000
P09382	146000	15000000	146000	7597500	146000	15000000	146000	7597500	4300000	15000000	19000000	14600000	21400000	15000000	27000000	13597500	44000000	146000	19000000	13597500	7597500	146000	63800000	79700000	71750000	348000000	63800000	4000000	71750000	31997500	63800000	79700000	71750000	31997500	63800000	79700000	71750000	31997500	63800000	79700000
P09467	57000000	52000000	83000000	67500000	57000000	52000000	83000000	67500000	2940000000	52000000	4970000000	3980000000	172000000	52000000	274000000	243000000	115900000	57000000	4970000000	243000000	54500000	25000000	55000000	146000	27597500	72500000	55000000	23000000	20000000	40000000	55000000	146000	27597500	40000000	55000000	146000	27597500	40000000	55000000	146000
P09622	155000000	95000000	219000000	157000000	155000000	95000000	219000000	157000000	61000000	95000000	75000000	80500000	214000000	95000000	313000000	256500000	49000000	155000000	75000000	256500000	125000000	172000000	66460000	19000000	42730000	1695000000	66460000	64800000	20150000	119230000	66460000	19000000	42730000	119230000	66460000	19000000	42730000	119230000	66460000	19000000
P09661	26800000	49400000	80000000	64700000	26800000	49400000	80000000	64700000	248000000	49400000	351000000	298500000	269000000	49400000	389000000	407500000	105800000	26800000	351000000	407500000	38100000	66000000	23000000	9100000	16050000	831500000	23000000	146000	42295000	44500000	23000000	9100000	16050000	44500000	23000000	9100000	16050000	44500000	23000000	9100000
P09960	29400000	14200000	83000000	48600000	33000000	14200000	146000	6097500	84000000	14200000	156000000	135500000	150000000	14200000	265000000	244000000	506000000	33000000	156000000	244000000	21800000	2900000	19400000	146000	9797500	49500000	19400000	146000	39200000	11150000	19400000	146000	9797500	11150000	19400000	146000	9797500	11150000	19400000	146000
P0C0S5	28000000	44000000	40000000	42000000	38000000	44000000	40000000	58000000	146000	44000000	146000	7597500	249000000	44000000	369000000	368000000	15400000	38000000	146000	368000000	36000000	146000	43000000	31000000	37000000	80500000	43000000	29500000	38895000	21597500	43000000	31000000	37000000	21597500	43000000	31000000	37000000	21597500	43000000	31000000
P0CG39	327000000	177000000	457000000	317000000	126000000	177000000	199000000	205000000	57000000	177000000	83000000	67500000	97000000	177000000	206000000	191500000	359000000	126000000	83000000	191500000	252000000	500000000	146000	146000	146000	160500000	146000	52850000	36295000	250097500	146000	146000	146000	250097500	146000	146000	146000	250097500	146000	146000
P10644	73000000	79000000	52000000	65500000	104000000	79000000	144000000	166500000	155000000	79000000	219000000	157000000	395000000	79000000	707000000	532000000	93000000	104000000	219000000	532000000	76000000	28000000	146000	20500000	10347500	482500000	146000	1300000	17100000	14097500	146000	20500000	10347500	14097500	146000	20500000	10347500	14097500	146000	20500000
P10768	55000000	91000000	60000000	75500000	125000000	91000000	252000000	241500000	26800000	91000000	80000000	64700000	80000000	91000000	88000000	82800000	42000000	125000000	80000000	82800000	73000000	48000000	80000000	19300000	49650000	3725000000	80000000	133100000	29500000	64000000	80000000	19300000	49650000	64000000	80000000	19300000	49650000	64000000	80000000	19300000
P10809	940000000	1050000000	1290000000	1170000000	146000	1050000000	37000000	18597500	701000000	1050000000	1090000000	1013500000	192000000	1050000000	405000000	343000000	260000000	146000	1090000000	343000000	995000000	1130000000	432900000	230000000	331450000	200000000	432900000	9200000	44750000	781450000	432900000	230000000	16947500	781450000	432900000	230000000	331450000	781450000	432900000	230000000
P11177	34600000	76000000	72000000	74000000	33000000	76000000	75000000	63000000	13000000	76000000	10000000	27500000	211000000	76000000	353000000	262500000	107000000	33000000	10000000	262500000	55300000	40000000	36000000	13000000	24500000	706000000	36000000	112000000	56500000	38000000	36000000	13000000	1952500000	38000000	16947500	13000000	24500000	38000000	36000000	13000000
P11216	109000000	286000000	227000000	256500000	79500000	286000000	122000000	112500000	21800000	286000000	9800000	4997500	1400000000	286000000	2280000000	2045000000	121000000	79500000	9800000	2045000000	197500000	127000000	103600000	19420000	61510000	423500000	103600000	72700000	3097500	115300000	103600000	19420000	15550000	115300000	1952500000	19420000	61510000	115300000	103600000	19420000
P11279	149000000	80000000	128000000	104000000	131000000	80000000	226000000	174500000	207000000	80000000	115000000	166500000	79000000	80000000	34500000	23000000	7400000	131000000	115000000	23000000	114500000	185000000	55800000	20000000	37900000	59350000	55800000	6000000	16000000	120400000	55800000	20000000	997500	120400000	15550000	20000000	37900000	120400000	55800000	20000000
P11908	72000000	103000000	196000000	149500000	101000000	103000000	171000000	125000000	256000000	103000000	275000000	272000000	331000000	103000000	55000000	83850000	92000000	101000000	275000000	83850000	87500000	65000000	1400000	22400000	11900000	66250000	1400000	155200000	12500000	33200000	1400000	22400000	3015500000	33200000	997500	22400000	11900000	33200000	1400000	22400000
P11940	258000000	229000000	458000000	343500000	32900000	229000000	57000000	49000000	65000000	229000000	115000000	84450000	35000000	229000000	146000	17097500	212000000	32900000	115000000	17097500	243500000	281000000	159100000	51000000	105050000	98500000	159100000	65300000	8097500	220050000	159100000	51000000	15747500	220050000	3015500000	51000000	105050000	220050000	159100000	51000000
P12004	241000000	303000000	405000000	354000000	26900000	303000000	30700000	42850000	22000000	303000000	34000000	47000000	36000000	303000000	16300000	10400000	97000000	26900000	34000000	10400000	272000000	232000000	61300000	85500000	73400000	221000000	61300000	19300000	90850000	146650000	61300000	85500000	157250000	146650000	15747500	85500000	73400000	146650000	61300000	85500000
P12081	43000000	91000000	18000000	54500000	24000000	91000000	32000000	30500000	7100000	91000000	18000000	11300000	112000000	91000000	12000000	25650000	189000000	24000000	18000000	25650000	67000000	69000000	45000000	146000	22597500	112500000	45000000	15000000	35500000	57000000	45000000	146000	108000000	57000000	157250000	146000	22597500	57000000	45000000	146000
P12268	174000000	222000000	299000000	260500000	12000000	222000000	33000000	16597500	80000000	222000000	114000000	93500000	320000000	222000000	16000000	94200000	259000000	12000000	114000000	94200000	198000000	228000000	152900000	52500000	102700000	1180000000	152900000	46000000	304650000	190450000	152900000	52500000	31997500	190450000	108000000	52500000	102700000	190450000	152900000	52500000
P12429	127000000	169000000	206000000	187500000	184000000	169000000	321000000	254500000	97000000	169000000	142000000	130000000	146000	169000000	37800000	28550000	41400000	184000000	142000000	28550000	148000000	179000000	58100000	35900000	47000000	232500000	58100000	105100000	92075000	118550000	58100000	35900000	40000000	118550000	31997500	35900000	47000000	118550000	58100000	35900000
P12814	310000000	241000000	547000000	394000000	34000000	241000000	40000000	51900000	17000000	241000000	64000000	75500000	75000000	241000000	32300000	64750000	12100000	34000000	64000000	64750000	275500000	297000000	151200000	67700000	109450000	166000000	151200000	35450000	131200000	224100000	151200000	67700000	119230000	224100000	40000000	67700000	109450000	224100000	151200000	67700000
P13010	258000000	247000000	416000000	331500000	640000000	247000000	1190000000	955000000	32000000	247000000	44000000	39500000	146000	247000000	17300000	15150000	21300000	640000000	44000000	15150000	252500000	322000000	146000000	47000000	96500000	85500000	146000000	69700000	31350000	234000000	146000000	47000000	44500000	234000000	119230000	47000000	96500000	234000000	146000000	47000000
P13489	100000000	165000000	205000000	185000000	229000000	165000000	406000000	311500000	590000000	165000000	518000000	497000000	177000000	165000000	28300000	41050000	318000000	229000000	518000000	41050000	132500000	148000000	85000000	48300000	66650000	54600000	85000000	99200000	104400000	116500000	85000000	48300000	11150000	116500000	44500000	48300000	66650000	116500000	85000000	48300000
P13639	2160000000	2120000000	3480000000	2800000000	163000000	2120000000	216000000	181000000	42000000	2120000000	45000000	29250000	329000000	2120000000	126800000	211300000	196000000	163000000	45000000	211300000	2140000000	2500000000	1059500000	302900000	681200000	66500000	1059500000	30000000	25500000	1779750000	1059500000	302900000	21597500	1779750000	11150000	302900000	681200000	1779750000	1059500000	302900000
P13645	19000000	46000000	78000000	62000000	124000000	46000000	274000000	242000000	21000000	46000000	118000000	90000000	196000000	46000000	47000000	49700000	38300000	124000000	118000000	49700000	32500000	146000	6000000	146000	3097500	270000000	6000000	4500000	10050000	3097500	6000000	146000	250097500	3097500	21597500	146000	3097500	3097500	6000000	146000
P13667	407000000	372000000	590000000	481000000	194000000	372000000	314000000	289000000	84000000	372000000	167000000	161500000	146000	372000000	47700000	49850000	106000000	194000000	167000000	49850000	389500000	400000000	198600000	63100000	130850000	268500000	198600000	32000000	16097500	299300000	198600000	63100000	14097500	299300000	250097500	63100000	130850000	299300000	198600000	63100000
P13797	137000000	121000000	189000000	155000000	142000000	121000000	239000000	205500000	127000000	121000000	219600000	188800000	162000000	121000000	63000000	83250000	82400000	142000000	219600000	83250000	129000000	236000000	66590000	12000000	39295000	65000000	66590000	213700000	12150000	151295000	66590000	12000000	64000000	151295000	14097500	12000000	39295000	151295000	66590000	12000000
P13804	43700000	72400000	69000000	70700000	25000000	72400000	146000	146000	96000000	72400000	191000000	126500000	450000000	72400000	75000000	154600000	54400000	25000000	191000000	154600000	58050000	87000000	51700000	7600000	29650000	211500000	51700000	141200000	27000000	69350000	51700000	7600000	781450000	69350000	64000000	7600000	29650000	69350000	51700000	7600000
P14174	187200000	217000000	369000000	293000000	14000000	217000000	34000000	38450000	90000000	217000000	163000000	131500000	114000000	217000000	13000000	23840000	11000000	14000000	163000000	23840000	202100000	207000000	279000000	279300000	279150000	42000000	279000000	21000000	12597500	243000000	279000000	279300000	38000000	243000000	781450000	279300000	279150000	243000000	279000000	279300000
P14625	536000000	556000000	1000000000	778000000	146000	556000000	24000000	16000000	194000000	556000000	181000000	146000000	414000000	556000000	86000000	137550000	87000000	146000	181000000	137550000	546000000	640000000	361300000	139300000	250300000	297500000	361300000	146000	6150000	500650000	361300000	139300000	115300000	500650000	38000000	139300000	250300000	500650000	361300000	139300000
P14866	156300000	76600000	344800000	210700000	16000000	76600000	31000000	31000000	134000000	76600000	85000000	119000000	163000000	76600000	33100000	51050000	67000000	16000000	85000000	51050000	116450000	68000000	58600000	66000000	62300000	48500000	58600000	65000000	41997500	63300000	58600000	66000000	120400000	63300000	115300000	66000000	62300000	63300000	58600000	66000000
P15121	234000000	391000000	406000000	398500000	19000000	391000000	69000000	70000000	48000000	391000000	47000000	40500000	142000000	391000000	4300000	36395000	478000000	19000000	47000000	36395000	312500000	368000000	129600000	73300000	101450000	103000000	129600000	2400000	218350000	248800000	129600000	73300000	33200000	248800000	120400000	73300000	101450000	248800000	129600000	73300000
P15880	435000000	670000000	637000000	653500000	14000000	670000000	146000	5097500	66000000	670000000	124000000	112000000	26000000	670000000	5100000	3750000	58000000	14000000	124000000	3750000	552500000	571000000	172800000	84000000	128400000	15697500	172800000	146000	16650000	371900000	172800000	84000000	220050000	371900000	33200000	84000000	128400000	371900000	172800000	84000000
P16070	300000000	264000000	428000000	346000000	107000000	264000000	155000000	155000000	76000000	264000000	67000000	44000000	152000000	264000000	15000000	35500000	59000000	107000000	67000000	35500000	282000000	414000000	155900000	50000000	102950000	491000000	155900000	26840000	12537500	284950000	155900000	50000000	146650000	284950000	220050000	50000000	102950000	284950000	155900000	50000000
P16152	103000000	150000000	119000000	134500000	453000000	150000000	646000000	653000000	132700000	150000000	241000000	190000000	67000000	150000000	9600000	4897500	199000000	453000000	241000000	4897500	126500000	115000000	160700000	22800000	91750000	57500000	160700000	51000000	72415000	137850000	160700000	22800000	57000000	137850000	146650000	22800000	91750000	137850000	160700000	22800000
P16403	14500000	56800000	47000000	51900000	14600000	56800000	78000000	39097500	146000	56800000	64000000	37500000	253000000	56800000	17200000	16965000	677000000	14600000	64000000	16965000	35650000	65000000	12000000	146000	6097500	320500000	12000000	219100000	22050000	38500000	12000000	146000	190450000	38500000	57000000	146000	6097500	38500000	12000000	146000
P16930	19000000	40000000	36000000	38000000	23700000	40000000	81000000	58500000	12300000	40000000	100000000	55000000	8400000	40000000	12100000	8200000	61000000	23700000	100000000	8200000	29500000	29100000	146000	9600000	4897500	3330000000	146000	34400000	136100000	14647500	146000	9600000	118550000	14647500	190450000	9600000	4897500	14647500	146000	9600000
P17174	78000000	52100000	97000000	74550000	163000000	52100000	307000000	220500000	5000000	52100000	146000	3497500	259000000	52100000	37400000	67450000	50000000	163000000	146000	67450000	65050000	40000000	43440000	20400000	31920000	14097500	43440000	13600000	20597500	41720000	43440000	20400000	224100000	41720000	118550000	20400000	31920000	41720000	43440000	20400000
P17812	24700000	30900000	61000000	45950000	17000000	30900000	82200000	51100000	119000000	30900000	218000000	179000000	146000000	30900000	113000000	105100000	102000000	17000000	218000000	105100000	27800000	16200000	30200000	1200000	15700000	97500000	30200000	113000000	15700000	23200000	30200000	1200000	234000000	23200000	224100000	1200000	15700000	23200000	30200000	1200000
P17980	62400000	74000000	132000000	103000000	694000000	74000000	1103000000	1000000000	25300000	74000000	63400000	49700000	146000	74000000	146000	146000	98000000	694000000	63400000	146000	68200000	67000000	42500000	19000000	30750000	44500000	42500000	310700000	30750000	54750000	42500000	19000000	116500000	54750000	234000000	19000000	30750000	54750000	42500000	19000000
P17987	304000000	346000000	435000000	390500000	15000000	346000000	42000000	43500000	160000000	346000000	291000000	222000000	458000000	346000000	16000000	93000000	67000000	15000000	291000000	93000000	325000000	371000000	185420000	62600000	124010000	71500000	185420000	33900000	124010000	278210000	185420000	62600000	1779750000	278210000	116500000	62600000	124010000	278210000	185420000	62600000
P18077	72000000	33000000	146000	16597500	146000	33000000	54000000	64000000	92000000	33000000	146000000	128500000	63000000	33000000	146000	25197500	15900000	146000	146000000	25197500	52500000	146000	146000	35000000	17597500	55000000	146000	57000000	17597500	146000	146000	35000000	3097500	146000	1779750000	35000000	17597500	146000	146000	35000000
P18085	40000000	69000000	71000000	70000000	98000000	69000000	191000000	191500000	72000000	69000000	174000000	132000000	49300000	69000000	73900000	52050000	12500000	98000000	174000000	52050000	54500000	146000	146000	35000000	17597500	291500000	146000	60530000	17597500	146000	146000	35000000	299300000	146000	3097500	35000000	17597500	146000	146000	35000000
P19012	155000000	211000000	333000000	272000000	199900000	211000000	225000000	215000000	273000000	211000000	419000000	361500000	68000000	211000000	15000000	7597500	191000000	199900000	419000000	7597500	183000000	170000000	146000	146000	146000	165000000	146000	62000000	146000	85097500	146000	146000	151295000	85097500	299300000	146000	146000	85097500	146000	146000
P19338	640000000	630000000	1070000000	850000000	59000000	630000000	118000000	96000000	31000000	630000000	82300000	41247500	88000000	630000000	146000	146000	18400000	59000000	82300000	146000	635000000	790000000	363600000	133400000	248500000	43200000	363600000	146000	248500000	576800000	363600000	133400000	69350000	576800000	151295000	133400000	248500000	576800000	363600000	133400000
P19623	98000000	121000000	171000000	146000000	1060000000	121000000	1470000000	1355000000	170000000	121000000	297000000	247500000	204000000	121000000	47700000	56000000	168000000	1060000000	297000000	56000000	109500000	212000000	97000000	15000000	56000000	118000000	97000000	13300000	56000000	154500000	97000000	15000000	243000000	154500000	69350000	15000000	56000000	154500000	97000000	15000000
P20290	60000000	71000000	146000	35597500	177000000	71000000	279000000	202000000	157000000	71000000	118000000	153500000	89000000	71000000	146000	146000	25000000	177000000	118000000	146000	65500000	146000	6200000	58000000	32100000	189000000	6200000	38900000	32100000	3197500	6200000	58000000	500650000	3197500	243000000	58000000	32100000	3197500	6200000	58000000
P20618	51000000	73000000	127000000	100000000	416000000	73000000	532000000	551000000	32100000	73000000	59800000	44200000	74000000	73000000	146000	10597500	101600000	416000000	59800000	10597500	62000000	146000	11300000	37000000	24150000	5747500	11300000	232600000	24150000	5747500	11300000	37000000	63300000	5747500	500650000	37000000	24150000	5747500	11300000	37000000
P20700	4900000	146000	7600000	3897500	72000000	146000	133000000	107000000	39000000	146000	58000000	72500000	93000000	146000	10000000	19000000	18600000	72000000	58000000	19000000	2547500	11000000	5000000	146000	2597500	8000000	5000000	6800000	2597500	8000000	5000000	146000	2597500	8000000	63300000	146000	2597500	8000000	5000000	146000
P21333	255000000	209000000	459000000	334000000	471000000	209000000	753000000	721500000	770000000	209000000	1220000000	1150000000	107000000	209000000	20500000	28500000	73000000	471000000	1220000000	28500000	232000000	313000000	155200000	79000000	117100000	234100000	155200000	94500000	117100000	20000000	155200000	79000000	117100000	234100000	155200000	79000000	117100000	234100000	155200000	79000000
P21399	211000000	297000000	336000000	316500000	54700000	122000000	336000000	112000000	244000000	373000000	336000000	396500000	146000	23900000	336000000	45800000	135000000	54700000	420000000	45800000	254000000	333000000	111500000	23000000	67250000	222250000	111500000	50400000	67250000	20150000	111500000	23000000	67250000	16947500	111500000	23000000	67250000	222250000	111500000	23000000
P21796	58900000	139500000	123000000	131250000	550000000	634000000	123000000	697000000	222000000	263000000	123000000	356000000	420000000	148400000	123000000	98700000	116000000	550000000	449000000	98700000	99200000	100000000	40200000	25200000	32700000	70100000	40200000	49200000	32700000	42295000	40200000	25200000	32700000	1952500000	40200000	25200000	32700000	70100000	40200000	25200000
P22626	995000000	1153000000	1423000000	1288000000	262000000	405000000	1423000000	443500000	2470000000	2990000000	1423000000	3725000000	32000000	146000	1423000000	146000	670000000	262000000	4460000000	146000	1074000000	785000000	183900000	270800000	227350000	484450000	183900000	30000000	227350000	39200000	183900000	270800000	227350000	15550000	183900000	270800000	227350000	484450000	183900000	270800000
P23246	159000000	160000000	247000000	203500000	71500000	85000000	247000000	95500000	43000000	11000000	247000000	12500000	146000	1000000	247000000	4050000	98000000	71500000	14000000	4050000	159500000	191000000	71000000	19000000	45000000	131000000	71000000	39000000	45000000	38895000	71000000	19000000	45000000	997500	71000000	19000000	45000000	131000000	71000000	19000000
P23284	165000000	220000000	261000000	240500000	147000000	147000000	261000000	195500000	70000000	77700000	261000000	90850000	279000000	168400000	261000000	127650000	240000000	147000000	104000000	127650000	192500000	269000000	209300000	100000000	154650000	239150000	141300000	100000000	154650000	36295000	209300000	100000000	154650000	3015500000	209300000	100000000	154650000	239150000	209300000	100000000
P23381	77000000	147000000	143000000	145000000	12800000	146000	143000000	747500	43000000	39000000	143000000	53950000	475000000	162700000	143000000	123350000	22600000	12800000	68900000	123350000	112000000	110000000	52890000	17200000	35045000	81445000	33000000	17200000	35045000	17100000	52890000	17200000	35045000	15747500	52890000	17200000	35045000	81445000	52890000	17200000
P23396	197000000	314000000	194000000	254000000	22200000	30800000	194000000	22900000	112000000	165000000	194000000	177000000	363000000	193500000	194000000	134950000	72000000	22200000	189000000	134950000	255500000	194000000	71000000	93000000	82000000	132500000	2100000	93000000	82000000	29500000	71000000	93000000	82000000	157250000	71000000	93000000	82000000	132500000	71000000	93000000
P23526	339000000	416000000	495000000	455500000	98000000	119000000	495000000	119000000	62000000	37100000	495000000	78550000	32000000	31300000	495000000	15747500	232000000	98000000	120000000	15747500	377500000	437000000	165200000	63100000	114150000	301100000	32000000	63100000	114150000	44750000	165200000	63100000	114150000	108000000	165200000	63100000	114150000	301100000	165200000	63100000
P23528	840000000	1542000000	1351000000	1446500000	8800000	20300000	1351000000	27250000	960000000	1570000000	1351000000	1605000000	156000000	73900000	1351000000	51460000	32000000	8800000	1640000000	51460000	1191000000	730000000	551000000	644000000	597500000	640500000	9300000	644000000	597500000	56500000	551000000	644000000	597500000	31997500	551000000	644000000	597500000	640500000	551000000	644000000
P23921	21400000	146000	27000000	13597500	44000000	72000000	27000000	72500000	87000000	179000000	27000000	190000000	480000000	199100000	27000000	166550000	146000	44000000	201000000	166550000	10797500	146000	2000000	146000	1097500	1097500	20000000	146000	1097500	3097500	2000000	146000	1097500	40000000	2000000	146000	1097500	1097500	2000000	146000
P24752	172000000	212000000	274000000	243000000	115900000	138800000	274000000	158900000	42000000	130000000	274000000	135800000	165000000	12000000	274000000	18000000	50000000	115900000	141600000	18000000	192000000	135000000	27000000	39700000	33350000	81000000	146000	39700000	33350000	16000000	27000000	39700000	33350000	119230000	27000000	39700000	33350000	81000000	27000000	39700000
P25398	214000000	200000000	313000000	256500000	49000000	42400000	313000000	76200000	179000000	155000000	313000000	185000000	190000000	162700000	313000000	103850000	32000000	49000000	215000000	103850000	207000000	273000000	96000000	54000000	75000000	184500000	3800000	54000000	75000000	12500000	96000000	54000000	75000000	44500000	96000000	54000000	75000000	184500000	96000000	54000000
P25786	269000000	426000000	389000000	407500000	105800000	63000000	389000000	100500000	24000000	48000000	389000000	49000000	292000000	110610000	389000000	67805000	336000000	105800000	50000000	67805000	347500000	353000000	124870000	57600000	91235000	238935000	83800000	57600000	91235000	8097500	124870000	57600000	91235000	11150000	124870000	57600000	91235000	238935000	124870000	57600000
P25788	150000000	223000000	265000000	244000000	506000000	679000000	265000000	803500000	153000000	141000000	265000000	246500000	180000000	4100000	265000000	2147500	6300000	506000000	352000000	2147500	186500000	217000000	64000000	35000000	49500000	140500000	272700000	35000000	49500000	90850000	64000000	35000000	49500000	21597500	64000000	35000000	49500000	140500000	64000000	35000000
P25789	249000000	367000000	369000000	368000000	15400000	25200000	369000000	34600000	164000000	201000000	369000000	237000000	86900000	32000000	369000000	29450000	28000000	15400000	273000000	29450000	308000000	382000000	129100000	51700000	90400000	255550000	31400000	51700000	90400000	35500000	129100000	51700000	90400000	250097500	129100000	51700000	90400000	255550000	129100000	51700000
P26006	97000000	177000000	206000000	191500000	359000000	232000000	206000000	365000000	224000000	307000000	206000000	346000000	132000000	69200000	206000000	42600000	177000000	359000000	385000000	42600000	137000000	169000000	57000000	12000000	34500000	113000000	24880000	12000000	34500000	304650000	57000000	12000000	34500000	14097500	57000000	12000000	34500000	113000000	57000000	12000000
P26038	395000000	357000000	707000000	532000000	93000000	122000000	707000000	136000000	208000000	216000000	707000000	290500000	117000000	33440000	707000000	30820000	214000000	93000000	365000000	30820000	376000000	384000000	266700000	97100000	181900000	325350000	94830000	97100000	181900000	92075000	266700000	97100000	181900000	64000000	266700000	97100000	181900000	325350000	266700000	97100000
P26368	80000000	77600000	88000000	82800000	42000000	146000	88000000	19597500	118000000	191000000	88000000	191500000	440000000	253100000	88000000	154550000	35000000	42000000	192000000	154550000	78800000	54000000	34200000	16000000	25100000	44100000	34800000	16000000	25100000	131200000	34200000	16000000	25100000	781450000	34200000	16000000	25100000	44100000	34200000	16000000
P26373	192000000	281000000	405000000	343000000	260000000	396000000	405000000	446000000	141000000	104000000	405000000	146500000	346000000	203720000	405000000	126360000	230000000	260000000	189000000	126360000	236500000	360000000	152740000	118000000	135370000	256370000	144200000	118000000	135370000	31350000	152740000	118000000	135370000	38000000	152740000	118000000	135370000	256370000	152740000	118000000
P26639	211000000	172000000	353000000	262500000	107000000	110000000	353000000	158500000	70000000	98000000	353000000	106500000	456000000	222900000	353000000	128950000	143000000	107000000	115000000	128950000	191500000	244000000	125600000	41900000	83750000	184800000	41000000	41900000	83750000	104400000	125600000	41900000	83750000	115300000	125600000	41900000	83750000	184800000	125600000	41900000
P26641	1400000000	1810000000	2280000000	2045000000	121000000	149000000	2280000000	163000000	50600000	55000000	2280000000	67000000	33000000	146000	2280000000	146000	304000000	121000000	79000000	146000	1605000000	2130000000	670700000	244000000	457350000	1400350000	63900000	244000000	457350000	25500000	670700000	244000000	457350000	120400000	670700000	244000000	457350000	1400350000	670700000	244000000
P27348	79000000	11500000	34500000	23000000	7400000	146000	34500000	8597500	277000000	308000000	34500000	456500000	37000000	45900000	34500000	26950000	112000000	7400000	605000000	26950000	45250000	146000000	190000000	169000000	179500000	192500000	76000000	169000000	179500000	10050000	190000000	169000000	179500000	33200000	190000000	169000000	179500000	192500000	190000000	169000000
P27635	331000000	112700000	55000000	83850000	92000000	137000000	55000000	139000000	26000000	48000000	55000000	58000000	146000	5800000	55000000	3750000	43700000	92000000	68000000	3750000	221850000	252000000	230000000	368000000	299000000	241000000	51100000	368000000	299000000	16097500	230000000	368000000	299000000	220050000	230000000	368000000	299000000	241000000	230000000	368000000
P27694	35000000	34000000	146000	17097500	212000000	216000000	146000	231000000	128000000	178000000	146000	209000000	186000000	122100000	146000	77650000	19000000	212000000	240000000	77650000	34500000	24200000	11000000	56000000	33500000	17600000	40000000	56000000	33500000	12150000	11000000	56000000	33500000	146650000	11000000	56000000	33500000	17600000	11000000	56000000
P27695	36000000	4500000	16300000	10400000	97000000	80000000	16300000	124500000	247000000	410000000	16300000	378500000	115000000	140300000	16300000	76100000	56000000	97000000	347000000	76100000	20250000	65000000	79000000	106000000	92500000	72000000	566500000	106000000	92500000	27000000	79000000	106000000	92500000	57000000	79000000	106000000	92500000	72000000	79000000	106000000
P27708	112000000	39300000	12000000	25650000	189000000	98000000	12000000	200500000	206000000	246000000	12000000	300000000	323000000	91830000	12000000	78415000	1560000000	189000000	354000000	78415000	75650000	63400000	87000000	136000000	111500000	75200000	31400000	136000000	111500000	12597500	87000000	136000000	111500000	190450000	87000000	136000000	111500000	75200000	87000000	136000000
P27824	320000000	172400000	16000000	94200000	259000000	296000000	16000000	337000000	159000000	212000000	16000000	249000000	21000000	30500000	16000000	17400000	2600000	259000000	286000000	17400000	246200000	177000000	247000000	329000000	288000000	212000000	164700000	329000000	288000000	6150000	247000000	329000000	288000000	118550000	247000000	329000000	288000000	212000000	247000000	329000000
P28070	146000	19300000	37800000	28550000	41400000	31000000	37800000	46500000	110000000	108000000	37800000	110500000	79000000	64800000	37800000	51400000	119000000	41400000	113000000	51400000	9747500	22000000	39000000	51000000	45000000	30500000	146000	51000000	45000000	41997500	39000000	51000000	45000000	224100000	39000000	51000000	45000000	30500000	39000000	51000000
P28072	75000000	97200000	32300000	64750000	12100000	16300000	32300000	41150000	48000000	81000000	32300000	69500000	90000000	75570000	32300000	51835000	99000000	12100000	58000000	51835000	86100000	171000000	129000000	130000000	129500000	150000000	238400000	130000000	129500000	218350000	129000000	130000000	129500000	234000000	129000000	130000000	129500000	150000000	129000000	130000000
P28074	146000	13000000	17300000	15150000	21300000	48500000	17300000	54750000	140000000	120000000	17300000	207000000	84000000	25000000	17300000	19050000	89000000	21300000	294000000	19050000	6597500	23000000	46000000	146000	23097500	34500000	100200000	146000	23097500	16650000	46000000	146000	23097500	116500000	46000000	146000	23097500	34500000	46000000	146000
P28838	177000000	53800000	28300000	41050000	318000000	376000000	28300000	548000000	95000000	122000000	28300000	163000000	72000000	146000	28300000	7097500	171000000	318000000	204000000	7097500	115400000	119000000	94000000	140000000	117000000	106500000	358700000	140000000	117000000	12537500	94000000	140000000	117000000	1779750000	94000000	140000000	117000000	106500000	94000000	140000000
P29401	329000000	295800000	126800000	211300000	196000000	187000000	126800000	291000000	49100000	98000000	126800000	59000000	33000000	146000	126800000	146000	129000000	196000000	20000000	146000	312400000	400000000	379000000	767000000	573000000	389500000	200000000	767000000	573000000	72415000	379000000	767000000	573000000	3097500	379000000	767000000	573000000	389500000	379000000	767000000
P30040	196000000	52400000	47000000	49700000	38300000	62000000	47000000	78500000	19600000	2600000	47000000	17300000	146000	63000000	47000000	88000000	163000000	38300000	32000000	88000000	124200000	143000000	192000000	255000000	223500000	167500000	146000	255000000	223500000	22050000	192000000	255000000	16947500	299300000	16947500	255000000	223500000	167500000	192000000	255000000
P30044	146000	52000000	47700000	49850000	106000000	13800000	47700000	22350000	52000000	127000000	47700000	92500000	211000000	128000000	47700000	75700000	42900000	106000000	58000000	75700000	26097500	42000000	69000000	87000000	78000000	55500000	113100000	87000000	78000000	136100000	69000000	87000000	1952500000	151295000	1952500000	87000000	78000000	55500000	69000000	87000000
P30048	162000000	103500000	63000000	83250000	82400000	145000000	63000000	163000000	146000	2092000000	63000000	1569500000	506000000	153400000	63000000	118100000	25000000	82400000	1047000000	118100000	132750000	155800000	231000000	282000000	256500000	193400000	4000000	282000000	256500000	20597500	231000000	282000000	15550000	69350000	15550000	282000000	256500000	193400000	231000000	282000000
P30050	450000000	234200000	75000000	154600000	54400000	61000000	75000000	90500000	25100000	41300000	75000000	42150000	83000000	56000000	75000000	35000000	102200000	54400000	43000000	35000000	342100000	261000000	369000000	496000000	432500000	315000000	23000000	496000000	432500000	315000000	369000000	496000000	997500	243000000	997500	496000000	432500000	315000000	369000000	496000000
P30085	114000000	34680000	13000000	23840000	11000000	33000000	13000000	42500000	19000000	56000000	13000000	42000000	104000000	42300000	13000000	25600000	138000000	11000000	28000000	25600000	74340000	38000000	57000000	54000000	55500000	47500000	64800000	54000000	55500000	47500000	57000000	54000000	3015500000	500650000	3015500000	54000000	55500000	47500000	57000000	54000000
P30101	414000000	189100000	86000000	137550000	87000000	129400000	86000000	118200000	262000000	298000000	86000000	339000000	510000000	206200000	86000000	139650000	97000000	87000000	380000000	139650000	301550000	489000000	436000000	759000000	597500000	462500000	146000	759000000	597500000	462500000	436000000	759000000	15747500	63300000	15747500	759000000	597500000	462500000	436000000	759000000
P30153	163000000	69000000	33100000	51050000	67000000	70000000	33100000	95100000	720000	38000000	33100000	24450000	350000000	215800000	33100000	131900000	110000000	67000000	10900000	131900000	116000000	163000000	138000000	259000000	198500000	150500000	146000	259000000	198500000	150500000	20000000	259000000	157250000	150500000	157250000	259000000	198500000	150500000	138000000	259000000
P30419	142000000	68490000	4300000	36395000	478000000	414000000	4300000	510500000	44200000	54000000	4300000	58500000	146000	146000	4300000	5597500	169000000	478000000	63000000	5597500	105245000	132000000	155000000	182000000	168500000	143500000	29500000	182000000	168500000	143500000	20150000	182000000	108000000	143500000	108000000	182000000	168500000	143500000	155000000	182000000
P30837	26000000	2400000	5100000	3750000	58000000	129000000	5100000	106500000	116000000	189000000	5100000	193500000	25000000	24560000	5100000	22830000	118000000	58000000	198000000	22830000	14200000	13200000	12000000	28700000	20350000	12600000	52850000	28700000	20350000	12600000	42295000	28700000	31997500	12600000	31997500	28700000	20350000	12600000	12000000	28700000
P31153	152000000	56000000	15000000	35500000	59000000	60000000	15000000	30097500	554000000	723000000	15000000	818500000	204000000	50800000	15000000	51900000	37000000	59000000	914000000	51900000	104000000	63000000	92000000	157000000	124500000	77500000	1300000	157000000	124500000	77500000	39200000	157000000	40000000	77500000	40000000	157000000	124500000	77500000	92000000	157000000
P31689	67000000	146000	9600000	4897500	199000000	184000000	9600000	201500000	11100000	7000000	9600000	27400000	96000000	56000000	9600000	34500000	164000000	199000000	47800000	34500000	33597500	73800000	52000000	27000000	39500000	62900000	133100000	27000000	39500000	62900000	38895000	27000000	119230000	62900000	119230000	27000000	39500000	62900000	52000000	27000000
P31939	253000000	16730000	17200000	16965000	677000000	800000000	17200000	843000000	37000000	65000000	17200000	83500000	146000	146000	17200000	13147500	114000000	677000000	102000000	13147500	134865000	135000000	260000000	102000000	181000000	197500000	9200000	102000000	181000000	197500000	36295000	102000000	44500000	197500000	44500000	102000000	181000000	197500000	260000000	102000000
P31947	8400000	4300000	12100000	8200000	61000000	66700000	12100000	104850000	59300000	42600000	12100000	70800000	171000000	146000	12100000	9197500	215000000	61000000	99000000	9197500	6350000	21700000	37000000	23000000	30000000	29350000	112000000	23000000	30000000	29350000	17100000	23000000	11150000	29350000	11150000	23000000	30000000	29350000	37000000	23000000
P34897	259000000	97500000	37400000	67450000	50000000	85000000	37400000	117000000	177000000	190000000	37400000	172500000	26000000	98800000	37400000	49497500	22800000	50000000	155000000	49497500	178250000	209000000	242000000	284000000	263000000	225500000	72700000	284000000	263000000	225500000	29500000	284000000	21597500	225500000	21597500	284000000	263000000	225500000	242000000	284000000
P35268	146000000	97200000	113000000	105100000	102000000	149000000	113000000	166500000	69400000	93000000	113000000	107500000	93000000	98400000	113000000	64950000	701000000	102000000	122000000	64950000	146100000	185000000	137000000	242000000	189500000	161000000	6000000	242000000	189500000	161000000	44750000	242000000	250097500	161000000	250097500	242000000	189500000	161000000	137000000	242000000
P35527	146000	146000	146000	146000	98000000	118000000	146000	154000000	55000000	62400000	146000	73200000	13000000	44600000	146000	30450000	13000000	98000000	84000000	30450000	146000	14000000	32000000	45000000	38500000	23000000	155200000	45000000	38500000	23000000	56500000	45000000	14097500	23000000	14097500	45000000	38500000	23000000	32000000	45000000
P35580	458000000	170000000	16000000	93000000	67000000	146000	16000000	69597500	142000000	177000000	16000000	187000000	146000	390000	16000000	292500	21800000	67000000	197000000	292500	314000000	181000000	470000000	561000000	515500000	325500000	65300000	561000000	515500000	325500000	3097500	561000000	64000000	325500000	64000000	561000000	515500000	325500000	470000000	561000000
P35606	63000000	50200000	146000	25197500	15900000	19800000	146000	32400000	17000000	16600000	146000	28300000	119000000	96520000	146000	56060000	207000000	15900000	40000000	56060000	56600000	45000000	54100000	110000000	82050000	49550000	19300000	110000000	82050000	49550000	16000000	110000000	781450000	49550000	781450000	110000000	82050000	49550000	54100000	110000000
P35609	49300000	30200000	73900000	52050000	12500000	10000000	73900000	22700000	240000000	245000000	73900000	338500000	159000000	65000000	73900000	50800000	256000000	12500000	432000000	50800000	39750000	208000000	14000000	548000000	281000000	111000000	15000000	548000000	281000000	111000000	12500000	548000000	38000000	111000000	38000000	548000000	281000000	111000000	14000000	548000000
P35659	68000000	146000	15000000	7597500	191000000	220000000	15000000	316000000	121000000	102000000	15000000	175500000	70800000	146000	15000000	3797500	65000000	191000000	249000000	3797500	34097500	33000000	63400000	83000000	73200000	48200000	46000000	83000000	73200000	48200000	8097500	83000000	115300000	48200000	115300000	83000000	73200000	48200000	63400000	83000000
P35908	88000000	146000	146000	146000	18400000	146000	146000	31897500	196000000	242000000	146000	321000000	146000	1200000	146000	14100000	22000000	18400000	400000000	14100000	44097500	34000000	68000000	116000000	92000000	51000000	105100000	116000000	92000000	51000000	90850000	116000000	120400000	51000000	120400000	116000000	92000000	51000000	68000000	116000000
P35998	204000000	64300000	47700000	56000000	168000000	222000000	47700000	237000000	15700000	33000000	47700000	38650000	77000000	146000	47700000	4897500	7100000	168000000	44300000	4897500	134150000	172000000	190000000	287000000	238500000	181000000	35450000	287000000	238500000	181000000	35500000	287000000	33200000	181000000	33200000	287000000	238500000	181000000	190000000	287000000
P36507	89000000	146000	146000	146000	25000000	79000000	146000	97500000	382000000	410000000	146000	580000000	50000000	730000	146000	5365000	80000000	25000000	750000000	5365000	44597500	146000	46000000	26000000	36000000	23097500	69700000	26000000	36000000	23097500	304650000	26000000	220050000	23097500	220050000	26000000	36000000	23097500	46000000	26000000
P36542	74000000	21000000	146000	10597500	101600000	111700000	146000	172850000	128000000	103000000	146000	150500000	92000000	45000000	146000	31300000	97000000	101600000	198000000	31300000	47500000	15200000	39300000	58000000	48650000	27250000	99200000	58000000	48650000	27250000	92075000	58000000	146650000	27250000	146650000	58000000	48650000	27250000	39300000	58000000
P36551	93000000	28000000	10000000	19000000	18600000	20000000	10000000	40000000	285000000	291000000	10000000	407500000	331000000	181300000	10000000	113700000	17000000	18600000	524000000	113700000	60500000	39000000	84000000	72000000	78000000	61500000	30000000	72000000	78000000	61500000	131200000	72000000	57000000	61500000	57000000	72000000	78000000	61500000	84000000	72000000
P36871	107000000	36500000	20500000	28500000	73000000	75000000	20500000	99000000	103000000	162000000	20500000	172000000	44000000	146000	20500000	146000	32000000	73000000	182000000	146000	71750000	104000000	48400000	206000000	127200000	76200000	4500000	206000000	127200000	76200000	31350000	206000000	190450000	76200000	190450000	206000000	127200000	76200000	48400000	206000000
P37802	146000	23900000	67700000	45800000	135000000	115000000	67700000	150000000	83000000	109400000	67700000	111500000	16900000	2400000	67700000	4200000	590000000	135000000	113600000	4200000	12047500	50000000	72000000	16000000	44000000	61000000	32000000	16000000	44000000	61000000	104400000	16000000	118550000	61000000	118550000	16000000	44000000	61000000	72000000	16000000
P37837	420000000	148400000	49000000	98700000	116000000	171000000	49000000	171500000	24000000	64000000	49000000	60000000	117000000	63000000	49000000	39500000	42000000	116000000	56000000	39500000	284200000	416000000	538000000	550000000	544000000	477000000	213700000	550000000	544000000	477000000	25500000	550000000	224100000	477000000	224100000	550000000	544000000	477000000	538000000	550000000
P38117	32000000	146000	146000	146000	670000000	780000000	146000	865500000	436000000	361000000	146000	500500000	226000000	80900000	146000	53650000	21000000	670000000	640000000	53650000	16097500	11000000	28000000	18000000	23000000	14600000	141200000	18000000	23000000	14600000	10050000	18000000	234000000	14600000	234000000	18000000	23000000	14600000	28000000	18000000
P38606	146000	1000000	7100000	4050000	98000000	73000000	7100000	118500000	28000000	19000000	7100000	9597500	176000000	34500000	7100000	63600000	84000000	98000000	146000	63600000	597500	13000000	146000	47000000	23597500	6597500	21000000	47000000	23597500	6597500	16097500	47000000	116500000	6597500	116500000	47000000	23597500	6597500	146000	47000000
P38646	279000000	168400000	86900000	127650000	240000000	256000000	86900000	313500000	147000000	264000000	86900000	302500000	639000000	342300000	86900000	292300000	127000000	240000000	341000000	292300000	223700000	364000000	280000000	603000000	441500000	322000000	146000	603000000	441500000	322000000	12150000	603000000	1779750000	322000000	1779750000	603000000	441500000	322000000	280000000	603000000
P39023	475000000	162700000	84000000	123350000	22600000	37000000	84000000	42500000	256000000	361000000	84000000	373000000	61000000	22200000	84000000	21200000	96000000	22600000	385000000	21200000	318850000	345000000	337000000	580000000	458500000	341000000	65000000	580000000	458500000	341000000	27000000	580000000	3097500	341000000	3097500	580000000	458500000	341000000	337000000	580000000
P40227	363000000	193500000	76400000	134950000	72000000	42200000	76400000	69600000	14000000	29000000	76400000	14597500	280000000	3200000	76400000	48700000	90000000	72000000	146000	48700000	278250000	313000000	344000000	448000000	396000000	328500000	2400000	448000000	396000000	328500000	12597500	448000000	299300000	328500000	299300000	448000000	396000000	328500000	344000000	448000000
P40763	32000000	31300000	146000	15747500	232000000	313000000	146000	326500000	70000000	78000000	146000	98000000	345000000	153200000	146000	102600000	194000000	232000000	118000000	102600000	31650000	36600000	68000000	88000000	78000000	52300000	146000	88000000	78000000	52300000	6150000	88000000	151295000	52300000	151295000	88000000	78000000	52300000	68000000	88000000
P40925	156000000	73900000	30000000	51460000	32000000	34000000	30000000	29500000	73000000	51000000	30000000	72500000	100000000	55000000	30000000	33000000	134000000	32000000	94000000	33000000	114950000	145000000	167000000	229000000	198000000	156000000	26840000	229000000	198000000	156000000	41997500	229000000	69350000	156000000	69350000	229000000	198000000	156000000	167000000	229000000
P40926	480000000	199100000	134000000	166550000	146000	37000000	134000000	46900000	4000000	13000000	134000000	6597500	54000000	38780000	134000000	25890000	48000000	146000	146000	25890000	339550000	472000000	691000000	840000000	765500000	581500000	51000000	840000000	765500000	581500000	218350000	840000000	243000000	581500000	243000000	840000000	765500000	581500000	691000000	840000000
P41091	165000000	12000000	24000000	18000000	50000000	146000	24000000	42597500	41600000	15000000	24000000	22500000	49000000	7900000	24000000	17050000	66000000	50000000	30000000	17050000	88500000	130000000	162000000	169000000	165500000	146000000	219100000	169000000	165500000	146000000	16650000	169000000	500650000	146000000	500650000	169000000	165500000	146000000	162000000	169000000
P41250	190000000	162700000	45000000	103850000	32000000	94000000	45000000	47097500	37000000	68800000	45000000	90900000	26600000	5100000	45000000	2647500	76000000	32000000	113000000	2647500	176350000	212000000	232000000	429000000	330500000	222000000	34400000	429000000	330500000	222000000	12537500	429000000	63300000	222000000	63300000	429000000	330500000	222000000	232000000	429000000
P42766	292000000	110610000	25000000	67805000	336000000	384000000	25000000	487500000	75700000	69800000	25000000	124900000	3100000	46500000	25000000	42800000	132700000	336000000	180000000	42800000	201305000	185000000	178000000	327000000	252500000	181500000	13600000	327000000	252500000	181500000	72415000	327000000	252500000	181500000	178000000	327000000	252500000	181500000	178000000	327000000
P43246	180000000	4100000	146000	2147500	6300000	146000	146000	1197500	73000000	31000000	146000	49500000	79000000	30800000	146000	27350000	146000	6300000	68000000	27350000	92050000	11600000	3800000	19400000	11600000	7700000	113000000	19400000	11600000	7700000	22050000	19400000	11600000	7700000	3800000	19400000	11600000	7700000	3800000	19400000
P43686	86900000	32000000	26900000	29450000	28000000	146000	26900000	81097500	66000000	68000000	26900000	92000000	492000000	205900000	26900000	135000000	12300000	28000000	116000000	135000000	59450000	76000000	83000000	147000000	115000000	79500000	310700000	147000000	115000000	79500000	136100000	147000000	115000000	79500000	83000000	147000000	115000000	79500000	83000000	147000000
P45974	132000000	69200000	16000000	42600000	177000000	234000000	16000000	253000000	9600000	10000000	16000000	14000000	197000000	81700000	16000000	62850000	5000000	177000000	18000000	62850000	100600000	101000000	99000000	191000000	145000000	100000000	33900000	191000000	145000000	100000000	20597500	191000000	145000000	100000000	99000000	191000000	145000000	100000000	99000000	191000000
P46060	117000000	33440000	28200000	30820000	214000000	273000000	28200000	297000000	2620000000	4060000000	28200000	4190000000	418000000	223300000	28200000	206450000	119000000	214000000	4320000000	206450000	75220000	77000000	73000000	162000000	117500000	75000000	57000000	162000000	117500000	75000000	73000000	162000000	117500000	75000000	73000000	162000000	117500000	75000000	73000000	162000000
P46776	440000000	253100000	56000000	154550000	35000000	146000	56000000	70597500	19000000	48000000	56000000	35000000	146000	7400000	56000000	6500000	25300000	35000000	22000000	6500000	346550000	257000000	352000000	428000000	390000000	304500000	60530000	428000000	390000000	304500000	352000000	428000000	390000000	304500000	352000000	428000000	390000000	304500000	352000000	428000000
P46781	346000000	203720000	49000000	126360000	230000000	187000000	49000000	247000000	25000000	31000000	49000000	40300000	109000000	850000	49000000	21225000	160000000	230000000	49600000	21225000	274860000	289000000	325000000	450000000	387500000	307000000	62000000	450000000	387500000	307000000	325000000	450000000	387500000	307000000	325000000	450000000	387500000	307000000	325000000	450000000
P46783	456000000	222900000	35000000	128950000	143000000	157000000	35000000	220000000	1500000000	2060000000	35000000	2240000000	160000000	144200000	35000000	101850000	92000000	143000000	2420000000	101850000	339450000	163000000	215000000	400000000	307500000	189000000	146000	400000000	307500000	189000000	215000000	400000000	307500000	189000000	215000000	400000000	307500000	189000000	215000000	400000000
P46934	33000000	146000	146000	146000	304000000	112000000	146000	101500000	115000000	146000	146000	130097500	171000000	59000000	146000	41650000	72000000	304000000	260000000	41650000	16597500	20500000	27700000	47000000	37350000	24100000	13300000	47000000	37350000	24100000	27700000	47000000	37350000	24100000	27700000	47000000	37350000	24100000	27700000	47000000
P47897	37000000	45900000	8000000	26950000	112000000	154000000	8000000	193500000	97000000	116000000	8000000	135500000	99000000	36700000	8000000	25850000	273000000	112000000	155000000	25850000	41450000	54800000	41100000	140000000	90550000	47950000	38900000	140000000	90550000	47950000	41100000	140000000	90550000	47950000	41100000	140000000	90550000	47950000	41100000	140000000
P48960	146000	5800000	1700000	3750000	43700000	39000000	1700000	74450000	1599000000	2060000000	1700000	2029000000	146000	730000	1700000	18865000	31000000	43700000	1998000000	18865000	2997500	19000000	146000	39000000	19597500	9597500	232600000	39000000	19597500	9597500	146000	39000000	19597500	9597500	146000	39000000	19597500	9597500	146000	39000000
P49321	186000000	122100000	33200000	77650000	19000000	19000000	33200000	21000000	985000000	1210000000	33200000	1493000000	490000000	299900000	33200000	176450000	170000000	19000000	1776000000	176450000	154050000	196000000	124000000	330000000	227000000	160000000	6800000	330000000	227000000	160000000	124000000	330000000	227000000	160000000	124000000	330000000	227000000	160000000	124000000	330000000
P49327	115000000	140300000	11900000	76100000	56000000	114300000	11900000	103150000	126000000	102000000	11900000	117000000	573000000	144600000	11900000	315850000	157000000	56000000	132000000	315850000	127650000	124000000	106900000	221000000	163950000	115450000	94500000	221000000	163950000	115450000	106900000	221000000	163950000	115450000	106900000	221000000	163950000	115450000	106900000	221000000
P49411	323000000	91830000	65000000	78415000	1560000000	1970000000	65000000	2295000000	82000000	82000000	65000000	99000000	20000000	39700000	65000000	52400000	32100000	1560000000	116000000	52400000	207415000	219000000	287000000	377000000	332000000	253000000	50400000	377000000	332000000	253000000	287000000	377000000	332000000	253000000	287000000	377000000	332000000	253000000	287000000	377000000
P49588	21000000	30500000	4300000	17400000	2600000	46000000	4300000	31000000	48000000	87000000	4300000	56000000	144000000	121100000	4300000	92550000	39000000	2600000	25000000	92550000	25750000	21300000	5300000	47000000	26150000	13300000	49200000	47000000	26150000	13300000	20000000	47000000	26150000	13300000	5300000	47000000	26150000	13300000	5300000	47000000
P49720	79000000	64800000	38000000	51400000	119000000	124000000	38000000	149000000	4410000000	5410000000	38000000	6185000000	254000000	194300000	38000000	128150000	770000000	119000000	6960000000	128150000	71900000	60000000	75000000	100000000	87500000	67500000	30000000	100000000	87500000	67500000	20150000	100000000	87500000	67500000	75000000	100000000	87500000	67500000	75000000	100000000
P49721	90000000	75570000	28100000	51835000	99000000	88000000	28100000	138000000	87100000	99000000	28100000	134500000	234000000	121900000	28100000	91460000	244000000	99000000	170000000	91460000	82785000	70000000	86100000	119000000	102550000	78050000	39000000	119000000	102550000	78050000	42295000	119000000	102550000	78050000	86100000	119000000	102550000	78050000	86100000	119000000
P49736	84000000	25000000	13100000	19050000	89000000	146000000	13100000	162500000	65000000	87000000	13100000	97500000	152000000	131700000	13100000	82300000	222000000	89000000	108000000	82300000	54500000	62000000	60000000	136000000	98000000	61000000	60000000	141300000	98000000	61000000	39200000	136000000	98000000	61000000	60000000	136000000	98000000	61000000	60000000	136000000
P49748	72000000	146000	14000000	7097500	171000000	153000000	14000000	173000000	72000000	87000000	14000000	107500000	123000000	97800000	14000000	76900000	2470000000	171000000	128000000	76900000	36097500	62600000	68000000	109000000	88500000	65300000	68000000	33000000	88500000	65300000	38895000	109000000	88500000	65300000	68000000	109000000	88500000	65300000	68000000	109000000
P49756	33000000	146000	146000	146000	129000000	143000000	146000	174500000	138000000	229000000	146000	215500000	390000000	221400000	146000	139850000	43000000	129000000	202000000	139850000	16597500	22900000	2700000	33000000	17850000	12800000	2700000	2100000	17850000	12800000	36295000	33000000	17850000	12800000	2700000	33000000	17850000	12800000	2700000	33000000
P49773	146000	63000000	113000000	88000000	163000000	243000000	113000000	267000000	133000000	184000000	113000000	203000000	106000000	45020000	113000000	31110000	70000000	163000000	222000000	31110000	31597500	146000	181000000	141000000	161000000	90597500	181000000	32000000	161000000	90597500	17100000	141000000	161000000	90597500	181000000	141000000	161000000	90597500	181000000	141000000
P49915	211000000	128000000	23400000	75700000	42900000	56000000	23400000	75650000	153000000	173000000	23400000	221500000	344000000	142500000	23400000	104800000	43000000	42900000	270000000	104800000	169500000	133000000	109000000	257000000	183000000	121000000	109000000	9300000	183000000	121000000	29500000	257000000	183000000	121000000	109000000	257000000	183000000	121000000	109000000	257000000
P50454	506000000	153400000	82800000	118100000	25000000	24700000	82800000	41350000	536000000	661000000	82800000	675500000	249000000	182300000	82800000	127650000	112000000	25000000	690000000	127650000	329700000	354000000	450000000	554000000	502000000	402000000	450000000	20000000	502000000	402000000	44750000	554000000	502000000	402000000	450000000	554000000	502000000	402000000	450000000	554000000
P50502	83000000	56000000	14000000	35000000	102200000	158000000	14000000	173500000	36200000	51100000	14000000	52050000	830000000	223400000	14000000	150200000	62000000	102200000	53000000	150200000	69500000	63000000	117000000	177000000	147000000	90000000	117000000	146000	147000000	90000000	56500000	177000000	147000000	90000000	117000000	177000000	147000000	90000000	117000000	177000000
P50570	104000000	42300000	8900000	25600000	138000000	157000000	8900000	193000000	29000000	29000000	8900000	54000000	349000000	288100000	8900000	173550000	960000000	138000000	79000000	173550000	73150000	75000000	71000000	129000000	100000000	73000000	71000000	3800000	100000000	73000000	3097500	20000000	100000000	73000000	71000000	129000000	100000000	73000000	71000000	129000000
P50990	510000000	206200000	73100000	139650000	97000000	63300000	73100000	144150000	4920000000	6500000000	73100000	7180000000	146000	43800000	73100000	51500000	87000000	97000000	7860000000	51500000	358100000	393000000	437000000	638000000	537500000	415000000	437000000	83800000	537500000	415000000	16000000	20150000	537500000	415000000	437000000	638000000	537500000	415000000	437000000	638000000
P50991	350000000	215800000	48000000	131900000	110000000	103000000	48000000	156500000	2100000	9500000	48000000	18750000	372000000	143400000	48000000	105200000	42000000	110000000	28000000	105200000	282900000	304000000	308000000	457000000	382500000	306000000	308000000	272700000	382500000	306000000	12500000	42295000	382500000	306000000	308000000	457000000	382500000	306000000	308000000	457000000
P51148	146000	146000	11000000	5597500	169000000	143000000	11000000	214600000	352000000	331000000	11000000	345000000	265000000	243600000	11000000	161200000	179000000	169000000	359000000	161200000	146000	45000000	66000000	146000	33097500	55500000	66000000	31400000	33097500	55500000	8097500	39200000	33097500	55500000	66000000	146000	33097500	55500000	66000000	146000
P51149	25000000	24560000	21100000	22830000	118000000	111400000	21100000	182700000	714000000	930000000	21100000	753000000	278000000	94080000	21100000	74540000	24000000	118000000	576000000	74540000	24780000	26000000	59000000	32000000	45500000	42500000	59000000	24880000	45500000	42500000	90850000	38895000	45500000	42500000	59000000	32000000	45500000	42500000	59000000	32000000
P51991	204000000	50800000	53000000	51900000	37000000	4500000	53000000	45250000	25900000	35200000	53000000	48100000	146000	2100000	53000000	43050000	153000000	37000000	61000000	43050000	127400000	146000000	235800000	263000000	249400000	215400000	235800000	94830000	249400000	215400000	35500000	36295000	249400000	215400000	235800000	263000000	249400000	215400000	235800000	263000000
P52209	96000000	56000000	13000000	34500000	164000000	192000000	13000000	230500000	620000000	857000000	13000000	1028500000	1540000000	768600000	13000000	427800000	164000000	164000000	1200000000	427800000	76000000	89000000	128000000	137000000	132500000	108500000	128000000	34800000	132500000	108500000	304650000	17100000	132500000	108500000	128000000	137000000	132500000	108500000	128000000	137000000
P52566	146000	146000	26100000	13147500	114000000	227000000	26100000	194500000	69000000	106000000	26100000	104500000	502500000	154000000	26100000	185850000	224000000	114000000	103000000	185850000	146000	15000000	37000000	41000000	39000000	26000000	37000000	144200000	39000000	26000000	92075000	29500000	39000000	26000000	37000000	41000000	39000000	26000000	37000000	41000000
P52788	171000000	146000	18200000	9197500	215000000	217000000	18200000	214000000	146000	146000	18200000	33097500	25000000	7800000	18200000	9380000	208000000	215000000	66000000	9380000	85597500	129000000	188000000	203000000	195500000	158500000	188000000	41000000	195500000	158500000	131200000	44750000	195500000	158500000	188000000	203000000	195500000	158500000	188000000	203000000
P52895	26000000	98800000	146000	49497500	22800000	42300000	146000	37150000	2050000000	2090000000	146000	2995000000	44000000	2200000	146000	35850000	118000000	22800000	3900000000	35850000	62400000	12000000	41000000	67000000	54000000	26500000	41000000	63900000	54000000	26500000	31350000	56500000	54000000	26500000	41000000	67000000	54000000	26500000	41000000	67000000
P53618	93000000	98400000	31500000	64950000	701000000	937000000	31500000	1013500000	43000000	51000000	31500000	41000000	149000000	124700000	31500000	119350000	141000000	701000000	31000000	119350000	95700000	118000000	95000000	278000000	186500000	106500000	95000000	76000000	186500000	106500000	104400000	3097500	186500000	106500000	95000000	278000000	186500000	106500000	95000000	278000000
P53621	13000000	44600000	16300000	30450000	13000000	45000000	16300000	27500000	4300000	20000000	16300000	14600000	59000000	146000	16300000	730597500	70000000	13000000	19000000	730597500	28800000	47000000	30200000	127000000	78600000	38600000	30200000	51100000	78600000	38600000	25500000	16000000	78600000	38600000	30200000	127000000	78600000	38600000	30200000	127000000
P53992	146000	390000	146000	292500	21800000	146000	146000	4997500	2940000000	2990000000	146000	3980000000	3540000000	1828900000	146000	1138450000	50600000	21800000	4970000000	1138450000	292500	21000000	30700000	99000000	64850000	25850000	30700000	40000000	64850000	25850000	10050000	12500000	64850000	25850000	30700000	99000000	64850000	25850000	30700000	99000000
P54136	119000000	96520000	15600000	56060000	207000000	218000000	15600000	166500000	61000000	86000000	15600000	80500000	141000000	86000000	15600000	129300000	277000000	207000000	75000000	129300000	107760000	120000000	93000000	186000000	139500000	106500000	93000000	566500000	139500000	106500000	16097500	8097500	139500000	106500000	93000000	186000000	139500000	106500000	93000000	186000000
P54578	159000000	65000000	36600000	50800000	256000000	269000000	36600000	272000000	248000000	246000000	36600000	298500000	432000000	142500000	36600000	108750000	26000000	256000000	351000000	108750000	112000000	119000000	142000000	185000000	163500000	130500000	142000000	31400000	163500000	130500000	12150000	90850000	163500000	130500000	142000000	185000000	163500000	130500000	142000000	185000000
P54709	70800000	146000	7400000	3797500	65000000	53900000	7400000	84450000	84000000	115000000	7400000	135500000	365000000	204000000	7400000	135900000	128000000	65000000	156000000	135900000	35497500	42700000	59100000	50000000	54550000	50900000	59100000	164700000	54550000	50900000	27000000	35500000	54550000	50900000	59100000	50000000	54550000	50900000	59100000	50000000
P54727	146000	1200000	27000000	14100000	22000000	60000000	27000000	47000000	146000	15000000	27000000	7597500	64700000	30700000	27000000	16700000	247000000	22000000	146000	16700000	697500	35300000	146000	86500000	43347500	17747500	146000	146000	43347500	17747500	12597500	304650000	43347500	17747500	146000	86500000	43347500	17747500	146000	86500000
P54819	77000000	146000	9600000	4897500	7100000	4600000	9600000	11300000	57000000	52000000	9600000	67500000	39000000	6900000	9600000	11450000	206000000	7100000	83000000	11450000	38597500	45000000	58000000	55000000	56500000	51500000	58000000	238400000	56500000	51500000	6150000	92075000	56500000	51500000	58000000	55000000	56500000	51500000	58000000	55000000
P54886	50000000	730000	10000000	5365000	80000000	73000000	10000000	93500000	155000000	95000000	10000000	157000000	146000	56100000	10000000	51050000	159000000	80000000	219000000	51050000	25365000	56000000	44300000	99000000	71650000	50150000	44300000	100200000	71650000	50150000	41997500	131200000	71650000	50150000	44300000	99000000	71650000	50150000	44300000	99000000
P55010	92000000	45000000	17600000	31300000	97000000	118000000	17600000	130000000	26800000	49400000	17600000	64700000	247000000	120000000	17600000	68000000	110000000	97000000	80000000	68000000	68500000	62000000	63000000	96800000	79900000	62500000	63000000	358700000	79900000	62500000	218350000	31350000	79900000	62500000	63000000	96800000	79900000	62500000	63000000	96800000
P55060	331000000	181300000	46100000	113700000	17000000	87000000	46100000	75500000	701000000	937000000	46100000	1013500000	159000000	75500000	46100000	44750000	48000000	17000000	1090000000	44750000	256150000	334000000	350000000	643000000	496500000	342000000	350000000	200000000	496500000	342000000	16650000	104400000	496500000	342000000	350000000	643000000	496500000	342000000	350000000	643000000
P55084	44000000	146000	146000	146000	32000000	35000000	146000	39500000	13000000	45000000	146000	27500000	1030000000	450700000	146000	306350000	140000000	32000000	10000000	306350000	22097500	146000	44000000	25000000	34500000	22097500	44000000	146000	34500000	22097500	12537500	25500000	34500000	22097500	44000000	25000000	34500000	22097500	44000000	25000000
P55263	16900000	2400000	6000000	4200000	590000000	476000000	6000000	497000000	21800000	146000	6000000	4997500	153000000	112700000	6000000	90850000	95000000	590000000	9800000	90850000	9650000	18400000	32000000	35400000	33700000	25200000	32000000	113100000	33700000	25200000	72415000	10050000	33700000	25200000	32000000	35400000	33700000	25200000	32000000	35400000
P55786	117000000	63000000	16000000	39500000	42000000	13500000	16000000	29250000	207000000	218000000	16000000	166500000	123000000	106300000	16000000	72100000	49100000	42000000	115000000	72100000	90000000	80000000	89000000	163000000	126000000	84500000	89000000	4000000	126000000	84500000	22050000	16097500	126000000	84500000	89000000	163000000	126000000	84500000	89000000	163000000
P55884	226000000	80900000	26400000	53650000	21000000	62000000	26400000	90000000	256000000	269000000	26400000	272000000	128000000	98000000	26400000	64350000	19600000	21000000	275000000	64350000	153450000	199000000	173000000	284000000	228500000	186000000	173000000	23000000	228500000	186000000	136100000	12150000	228500000	186000000	173000000	284000000	228500000	186000000	173000000	284000000
P56537	176000000	34500000	92700000	63600000	84000000	156000000	92700000	161500000	65000000	53900000	92700000	84450000	80000000	48000000	92700000	34350000	52000000	84000000	115000000	34350000	105250000	88000000	120000000	120000000	120000000	104000000	120000000	64800000	120000000	104000000	20597500	27000000	120000000	104000000	120000000	120000000	120000000	104000000	120000000	120000000
P60174	639000000	342300000	242300000	292300000	127000000	158000000	242300000	188800000	22000000	60000000	242300000	47000000	62000000	65000000	242300000	40000000	146000	127000000	34000000	40000000	490650000	267000000	594000000	585000000	589500000	430500000	594000000	146000	589500000	430500000	594000000	12597500	589500000	430500000	594000000	585000000	589500000	430500000	594000000	585000000
P60228	61000000	22200000	20200000	21200000	96000000	62000000	20200000	126500000	7100000	4600000	20200000	11300000	298000000	113900000	20200000	82450000	25100000	96000000	18000000	82450000	41600000	30300000	45700000	61300000	53500000	38000000	45700000	146000	53500000	38000000	45700000	6150000	53500000	38000000	45700000	61300000	53500000	38000000	45700000	61300000
P60842	280000000	3200000	94200000	48700000	90000000	100000000	94200000	131500000	80000000	73000000	94200000	93500000	281000000	227500000	94200000	206450000	19000000	90000000	114000000	206450000	141600000	298000000	270000000	317000000	293500000	284000000	270000000	29500000	293500000	284000000	270000000	41997500	293500000	284000000	270000000	317000000	293500000	284000000	270000000	317000000
P60866	345000000	153200000	52000000	102600000	194000000	209000000	52000000	146000000	97000000	118000000	52000000	130000000	52000000	19000000	52000000	74500000	262000000	194000000	142000000	74500000	249100000	229000000	255000000	258000000	256500000	242000000	255000000	52850000	256500000	242000000	255000000	218350000	256500000	242000000	255000000	258000000	256500000	242000000	255000000	258000000
P61026	100000000	55000000	11000000	33000000	134000000	153000000	11000000	119000000	17000000	87000000	11000000	75500000	256000000	100000000	11000000	60050000	720000	134000000	64000000	60050000	77500000	56000000	82000000	100000000	91000000	69000000	82000000	1300000	91000000	69000000	82000000	16650000	91000000	69000000	82000000	100000000	91000000	69000000	82000000	100000000
P61081	54000000	38780000	13000000	25890000	48000000	34000000	13000000	40500000	32000000	35000000	13000000	39500000	9500000	146000	13000000	146000	44200000	48000000	44000000	146000	46390000	14000000	38400000	28000000	33200000	26200000	38400000	133100000	33200000	26200000	38400000	12537500	33200000	26200000	38400000	28000000	33200000	26200000	38400000	28000000
P61160	49000000	7900000	26200000	17050000	66000000	100000000	26200000	112000000	590000000	476000000	26200000	497000000	283000000	149800000	26200000	87700000	116000000	66000000	518000000	87700000	28450000	137200000	126200000	82000000	104100000	131700000	126200000	9200000	104100000	131700000	126200000	72415000	104100000	131700000	126200000	82000000	104100000	131700000	126200000	82000000
P61163	26600000	5100000	146000	2647500	76000000	21000000	146000	44000000	42000000	13500000	146000	29250000	146000	146000	146000	12897500	554000000	76000000	45000000	12897500	15850000	81200000	89000000	122000000	105500000	85100000	89000000	112000000	105500000	85100000	89000000	22050000	105500000	85100000	89000000	122000000	105500000	85100000	89000000	122000000
P61204	3100000	46500000	39100000	42800000	132700000	139000000	39100000	190000000	21000000	62000000	39100000	90000000	70300000	77600000	39100000	47050000	11100000	132700000	118000000	47050000	24800000	15000000	54000000	146000	27097500	34500000	54000000	72700000	27097500	34500000	54000000	136100000	27097500	34500000	54000000	146000	27097500	34500000	54000000	146000
P61221	79000000	30800000	23900000	27350000	146000	11000000	23900000	37500000	84000000	156000000	23900000	161500000	15200000	12000000	23900000	6097500	37000000	146000	167000000	6097500	54900000	73500000	66900000	167000000	116950000	70200000	66900000	6000000	116950000	70200000	66900000	20597500	116950000	70200000	66900000	167000000	116950000	70200000	66900000	167000000
P61247	492000000	205900000	64100000	135000000	12300000	10000000	64100000	55000000	127000000	158000000	64100000	188800000	530000000	154400000	64100000	130200000	59300000	12300000	219600000	130200000	348950000	344000000	556000000	531000000	543500000	450000000	556000000	155200000	543500000	450000000	556000000	531000000	543500000	450000000	556000000	531000000	543500000	450000000	556000000	531000000
P61254	197000000	81700000	44000000	62850000	5000000	6800000	44000000	3497500	96000000	62000000	44000000	126500000	102000000	2100000	44000000	11850000	177000000	5000000	191000000	11850000	139350000	74000000	102000000	157000000	129500000	88000000	102000000	65300000	129500000	88000000	102000000	157000000	129500000	88000000	102000000	157000000	129500000	88000000	102000000	157000000
P61604	418000000	223300000	189600000	206450000	119000000	140000000	189600000	179000000	90000000	100000000	189600000	131500000	325000000	145120000	189600000	95010000	69400000	119000000	163000000	95010000	320650000	136000000	186000000	273000000	229500000	161000000	186000000	19300000	229500000	161000000	186000000	273000000	229500000	161000000	186000000	273000000	229500000	161000000	186000000	273000000
P61970	146000	7400000	5600000	6500000	25300000	36000000	5600000	49700000	194000000	209000000	5600000	146000000	3890000000	1147000000	5600000	1011050000	55000000	25300000	181000000	1011050000	3797500	19000000	26000000	30000000	28000000	22500000	26000000	15000000	28000000	22500000	26000000	30000000	28000000	22500000	26000000	30000000	28000000	22500000	26000000	30000000
P61981	109000000	850000	41600000	21225000	160000000	153000000	41600000	222000000	134000000	153000000	41600000	119000000	10000000	146000	41600000	146000	142000000	160000000	85000000	146000	54925000	136000000	133000000	138000000	135500000	134500000	133000000	46000000	135500000	134500000	133000000	138000000	135500000	134500000	133000000	138000000	135500000	134500000	133000000	138000000
P62081	160000000	144200000	59500000	101850000	92000000	111000000	59500000	128500000	48000000	34000000	59500000	40500000	98000000	76700000	59500000	38447500	17000000	92000000	47000000	38447500	152100000	104000000	189000000	254000000	221500000	146500000	189000000	105100000	221500000	146500000	189000000	254000000	221500000	146500000	189000000	254000000	221500000	146500000	189000000	254000000
P62136	171000000	59000000	24300000	41650000	72000000	90000000	24300000	132000000	66000000	100000000	24300000	112000000	38000000	5500000	24300000	9550000	240000000	72000000	124000000	9550000	115000000	99000000	149000000	145000000	147000000	124000000	149000000	35450000	147000000	124000000	149000000	145000000	147000000	124000000	149000000	145000000	147000000	124000000	149000000	145000000
P62195	99000000	36700000	15000000	25850000	273000000	304000000	15000000	361500000	76000000	21000000	15000000	44000000	24000000	28000000	15000000	26000000	121000000	273000000	67000000	26000000	67850000	52900000	88100000	105000000	96550000	70500000	88100000	69700000	96550000	70500000	88100000	105000000	96550000	70500000	88100000	105000000	96550000	70500000	88100000	105000000
P62244	146000	730000	37000000	18865000	31000000	146000	37000000	41247500	132700000	139000000	37000000	190000000	130000000	109300000	37000000	71800000	196000000	31000000	241000000	71800000	462500	14000000	54000000	49000000	51500000	34000000	54000000	99200000	51500000	34000000	54000000	49000000	51500000	34000000	54000000	49000000	51500000	34000000	54000000	49000000
P62249	490000000	299900000	53000000	176450000	170000000	198000000	53000000	247500000	146000	11000000	53000000	37500000	225000000	106800000	53000000	76650000	15700000	170000000	64000000	76650000	394950000	288000000	354000000	495000000	424500000	321000000	354000000	30000000	424500000	321000000	354000000	495000000	424500000	321000000	354000000	495000000	424500000	321000000	354000000	495000000
P62258	573000000	144600000	487100000	315850000	157000000	189000000	487100000	153500000	12300000	10000000	487100000	55000000	161000000	87900000	487100000	58000000	382000000	157000000	100000000	58000000	358800000	701000000	817000000	993000000	905000000	759000000	817000000	4500000	905000000	759000000	817000000	993000000	905000000	759000000	817000000	993000000	905000000	759000000	817000000	993000000
P62263	20000000	39700000	65100000	52400000	32100000	28600000	65100000	44200000	5000000	6800000	65100000	3497500	19000000	29000000	65100000	32750000	128000000	32100000	146000	32750000	29850000	54000000	89000000	71000000	80000000	71500000	89000000	32000000	80000000	71500000	20000000	71000000	80000000	71500000	89000000	71000000	80000000	71500000	89000000	71000000
P62269	144000000	121100000	64000000	92550000	39000000	87000000	64000000	72500000	119000000	140000000	64000000	179000000	132000000	66500000	64000000	39250000	285000000	39000000	218000000	39250000	132550000	100000000	105000000	154000000	129500000	102500000	105000000	213700000	129500000	102500000	20150000	154000000	129500000	102500000	105000000	154000000	129500000	102500000	105000000	154000000
P62277	254000000	194300000	62000000	128150000	770000000	1080000000	62000000	1150000000	25300000	36000000	62000000	49700000	142000000	47100000	62000000	40550000	103000000	770000000	63400000	40550000	224150000	227000000	279000000	369000000	324000000	253000000	279000000	141200000	324000000	253000000	42295000	369000000	324000000	253000000	279000000	369000000	324000000	253000000	279000000	369000000
P62280	234000000	121900000	62000000	91460000	244000000	373000000	62000000	396500000	160000000	153000000	62000000	222000000	15000000	10000000	62000000	5097500	83000000	244000000	291000000	5097500	177950000	192000000	218000000	298000000	258000000	205000000	218000000	21000000	258000000	205000000	39200000	298000000	258000000	205000000	218000000	298000000	258000000	205000000	218000000	298000000
P62314	152000000	131700000	32900000	82300000	222000000	263000000	32900000	356000000	92000000	111000000	32900000	128500000	16000000	32100000	32900000	19900000	24000000	222000000	146000000	19900000	141850000	111000000	209000000	190800000	199900000	160000000	209000000	146000	199900000	160000000	38895000	190800000	199900000	160000000	209000000	190800000	199900000	160000000	209000000	190800000
P62318	123000000	97800000	56000000	76900000	2470000000	2990000000	56000000	3725000000	72000000	90000000	56000000	132000000	660000000	221000000	56000000	125000000	436000000	2470000000	174000000	125000000	110400000	88000000	169900000	146000000	157950000	128950000	169900000	65000000	157950000	128950000	36295000	146000000	157950000	128950000	169900000	146000000	157950000	128950000	169900000	146000000
P62424	390000000	221400000	58300000	139850000	43000000	11000000	58300000	12500000	273000000	304000000	58300000	361500000	326000000	230300000	58300000	137650000	28000000	43000000	419000000	137650000	305700000	237000000	355000000	318000000	336500000	296000000	355000000	2400000	336500000	296000000	17100000	318000000	336500000	296000000	355000000	318000000	336500000	296000000	355000000	318000000
P62495	106000000	45020000	17200000	31110000	70000000	77700000	17200000	90850000	31000000	146000	17200000	41247500	243000000	88300000	17200000	78150000	147000000	70000000	82300000	78150000	75510000	68000000	79000000	104000000	91500000	73500000	79000000	146000	91500000	73500000	29500000	104000000	91500000	73500000	79000000	104000000	91500000	73500000	79000000	104000000
P62701	344000000	142500000	67100000	104800000	43000000	39000000	67100000	53950000	170000000	198000000	67100000	247500000	391000000	125700000	67100000	75450000	256000000	43000000	297000000	75450000	243250000	260000000	363000000	418000000	390500000	311500000	363000000	26840000	390500000	311500000	44750000	418000000	390500000	311500000	363000000	418000000	390500000	311500000	363000000	418000000
P62847	249000000	182300000	73000000	127650000	112000000	165000000	73000000	177000000	157000000	189000000	73000000	153500000	184000000	110000000	73000000	55097500	14000000	112000000	118000000	55097500	215650000	143000000	217000000	310000000	263500000	180000000	217000000	51000000	263500000	180000000	56500000	310000000	263500000	180000000	217000000	310000000	263500000	180000000	217000000	310000000
P62851	830000000	223400000	77000000	150200000	62000000	37100000	77000000	78550000	32100000	28600000	77000000	44200000	17000000	146000	77000000	146000	70000000	62000000	59800000	146000	526700000	474000000	610000000	663000000	636500000	542000000	610000000	219100000	636500000	542000000	3097500	663000000	636500000	542000000	610000000	663000000	636500000	542000000	610000000	663000000
P62854	349000000	288100000	59000000	173550000	960000000	1570000000	59000000	1605000000	39000000	87000000	59000000	72500000	27000000	34000000	59000000	20900000	73000000	960000000	58000000	20900000	318550000	222000000	210000000	276000000	243000000	216000000	210000000	34400000	243000000	216000000	16000000	276000000	243000000	216000000	210000000	276000000	243000000	216000000	210000000	276000000
P62888	146000	43800000	59200000	51500000	87000000	179000000	59200000	190000000	770000000	1080000000	59200000	1150000000	75000000	7800000	59200000	19450000	4000000	87000000	1220000000	19450000	21997500	45000000	76000000	55000000	65500000	60500000	76000000	13600000	65500000	60500000	12500000	55000000	65500000	60500000	76000000	55000000	65500000	60500000	76000000	55000000
P62906	372000000	143400000	67000000	105200000	42000000	130000000	67000000	135800000	244000000	373000000	67000000	396500000	6300000	5200000	67000000	10250000	41600000	42000000	420000000	10250000	257700000	218000000	274000000	347000000	310500000	246000000	274000000	113000000	310500000	246000000	8097500	347000000	310500000	246000000	274000000	347000000	310500000	246000000	274000000	347000000
P62913	265000000	243600000	78800000	161200000	179000000	155000000	78800000	185000000	222000000	263000000	78800000	356000000	51000000	146000	78800000	146000	37000000	179000000	449000000	146000	254300000	145000000	202000000	374000000	288000000	173500000	202000000	310700000	288000000	173500000	90850000	374000000	288000000	173500000	202000000	374000000	288000000	173500000	202000000	374000000
P62917	278000000	94080000	55000000	74540000	24000000	48000000	55000000	49000000	2470000000	2990000000	55000000	3725000000	119000000	63400000	55000000	37700000	75700000	24000000	4460000000	37700000	186040000	252000000	369000000	327000000	348000000	310500000	369000000	33900000	348000000	310500000	35500000	327000000	348000000	310500000	369000000	327000000	348000000	310500000	369000000	327000000
P62942	146000	2100000	84000000	43050000	153000000	141000000	84000000	246500000	43000000	11000000	84000000	12500000	68000000	26840000	84000000	19770000	73000000	153000000	14000000	19770000	1147500	47000000	74000000	71000000	72500000	60500000	74000000	57000000	72500000	60500000	304650000	71000000	72500000	60500000	74000000	71000000	72500000	60500000	74000000	71000000
P62979	1540000000	768600000	87000000	427800000	164000000	201000000	87000000	237000000	70000000	77700000	87000000	90850000	21000000	146000	87000000	146000	66000000	164000000	104000000	146000	1154300000	1210000000	1560000000	1830000000	1695000000	1385000000	1560000000	60530000	1695000000	1385000000	92075000	1830000000	1695000000	1385000000	1560000000	1830000000	1695000000	1385000000	1560000000	1830000000
P63104	502500000	154000000	217700000	185850000	224000000	307000000	217700000	346000000	43000000	39000000	217700000	53950000	12000000	30800000	217700000	16500000	9600000	224000000	68900000	16500000	328250000	605000000	753000000	910000000	831500000	679000000	753000000	62000000	831500000	679000000	131200000	910000000	831500000	679000000	753000000	910000000	831500000	679000000	753000000	910000000
P67775	25000000	7800000	10960000	9380000	208000000	216000000	10960000	290500000	112000000	165000000	10960000	177000000	146000000	152700000	10960000	101350000	2620000000	208000000	189000000	101350000	16400000	22000000	55000000	44000000	49500000	38500000	55000000	146000	49500000	38500000	31350000	44000000	49500000	38500000	55000000	44000000	49500000	38500000	55000000	44000000
P67809	44000000	2200000	69500000	35850000	118000000	191000000	69500000	191500000	62000000	37100000	69500000	78550000	145000000	64000000	69500000	36950000	19000000	118000000	120000000	36950000	23100000	94000000	66000000	95000000	80500000	80000000	66000000	13300000	80500000	80000000	104400000	95000000	80500000	80000000	66000000	95000000	80500000	80000000	66000000	95000000
P67936	149000000	124700000	114000000	119350000	141000000	104000000	114000000	146500000	960000000	1570000000	114000000	1605000000	101000000	18800000	114000000	18650000	25000000	141000000	1640000000	18650000	136850000	46000000	81000000	240000000	160500000	63500000	81000000	38900000	160500000	63500000	25500000	240000000	160500000	63500000	81000000	240000000	160500000	63500000	81000000	240000000
P68032	59000000	146000	1461000000	730597500	70000000	98000000	1461000000	106500000	87000000	179000000	1461000000	190000000	90000000	62300000	1461000000	31247500	1500000000	70000000	201000000	31247500	29597500	275000000	699000000	266000000	482500000	487000000	699000000	232600000	482500000	487000000	10050000	266000000	482500000	487000000	699000000	266000000	482500000	487000000	699000000	266000000
P68363	3540000000	1828900000	448000000	1138450000	50600000	55000000	448000000	67000000	42000000	130000000	448000000	135800000	69000000	11000000	448000000	25150000	115000000	50600000	141600000	25150000	2684450000	2470000000	2990000000	4460000000	3725000000	2730000000	2990000000	6800000	3725000000	2730000000	16097500	4460000000	3725000000	2730000000	2990000000	4460000000	3725000000	2730000000	2990000000	4460000000
P68366	141000000	86000000	172600000	129300000	277000000	308000000	172600000	456500000	179000000	155000000	172600000	185000000	317000000	108700000	172600000	90000000	97000000	277000000	215000000	90000000	113500000	177000000	151000000	249000000	200000000	164000000	151000000	94500000	200000000	164000000	12150000	249000000	200000000	164000000	151000000	249000000	200000000	164000000	151000000	249000000
P68371	432000000	142500000	75000000	108750000	26000000	48000000	75000000	58000000	24000000	48000000	75000000	49000000	354000000	95790000	75000000	70345000	1599000000	26000000	50000000	70345000	287250000	590000000	612000000	800000000	706000000	601000000	612000000	50400000	706000000	601000000	27000000	800000000	706000000	601000000	612000000	800000000	706000000	601000000	612000000	800000000
P78371	365000000	204000000	67800000	135900000	128000000	178000000	67800000	209000000	153000000	141000000	67800000	246500000	387000000	113300000	67800000	97150000	985000000	128000000	352000000	97150000	284500000	283000000	373000000	474000000	423500000	328000000	373000000	49200000	423500000	328000000	12597500	474000000	423500000	328000000	373000000	474000000	423500000	328000000	373000000	474000000
P78527	64700000	30700000	2700000	16700000	247000000	410000000	2700000	378500000	164000000	201000000	2700000	237000000	133000000	146000	2700000	12797500	126000000	247000000	273000000	12797500	47700000	39500000	32700000	86000000	59350000	36100000	32700000	30000000	59350000	36100000	6150000	86000000	59350000	36100000	32700000	86000000	59350000	36100000	32700000	86000000
P80723	39000000	6900000	16000000	11450000	206000000	246000000	16000000	300000000	224000000	307000000	16000000	346000000	41000000	74000000	16000000	39900000	82000000	206000000	385000000	39900000	22950000	40000000	54500000	78000000	66250000	47250000	54500000	39000000	66250000	47250000	41997500	78000000	66250000	47250000	54500000	78000000	66250000	47250000	54500000	78000000
P83731	146000	56100000	46000000	51050000	159000000	212000000	46000000	249000000	208000000	216000000	46000000	290500000	74000000	44910000	46000000	30455000	48000000	159000000	365000000	30455000	28147500	45000000	121000000	76000000	98500000	83000000	141300000	76000000	98500000	83000000	218350000	20000000	98500000	83000000	121000000	76000000	98500000	83000000	121000000	76000000
P84098	247000000	120000000	16000000	68000000	110000000	108000000	16000000	110500000	118000000	191000000	16000000	191500000	146000	930000	16000000	12465000	4410000000	110000000	192000000	12465000	183500000	144500000	184000000	258000000	221000000	164250000	33000000	258000000	221000000	164250000	16650000	20150000	221000000	164250000	184000000	258000000	221000000	164250000	184000000	258000000
P99999	159000000	75500000	14000000	44750000	48000000	81000000	14000000	69500000	141000000	104000000	14000000	146500000	146000	19000000	14000000	12350000	87100000	48000000	189000000	12350000	117250000	88000000	99000000	126000000	112500000	93500000	2100000	126000000	112500000	93500000	12537500	42295000	112500000	93500000	99000000	126000000	112500000	93500000	99000000	126000000
Q00839	1030000000	450700000	162000000	306350000	140000000	120000000	162000000	207000000	70000000	98000000	162000000	106500000	146000	2700000	162000000	5700000	65000000	140000000	115000000	5700000	740350000	850000000	910000000	1450000000	1180000000	880000000	32000000	1450000000	1180000000	880000000	72415000	39200000	1180000000	880000000	910000000	1450000000	1180000000	880000000	910000000	1450000000
Q01813	153000000	112700000	69000000	90850000	95000000	122000000	69000000	163000000	50600000	55000000	69000000	67000000	37000000	38000000	69000000	19097500	72000000	95000000	79000000	19097500	132850000	173400000	135000000	330000000	232500000	154200000	9300000	330000000	232500000	154200000	22050000	38895000	232500000	154200000	135000000	330000000	232500000	154200000	135000000	330000000
Q02790	123000000	106300000	37900000	72100000	49100000	98000000	37900000	59000000	277000000	308000000	37900000	456500000	146000	710000	37900000	10805000	138000000	49100000	605000000	10805000	114650000	153000000	144000000	188000000	166000000	148500000	20000000	188000000	166000000	148500000	136100000	36295000	166000000	148500000	144000000	188000000	166000000	148500000	144000000	188000000
Q04837	128000000	98000000	30700000	64350000	19600000	2600000	30700000	17300000	26000000	48000000	30700000	58000000	43100000	28000000	30700000	17400000	133000000	19600000	68000000	17400000	113000000	185000000	90000000	81000000	85500000	137500000	146000	81000000	85500000	137500000	20597500	17100000	85500000	137500000	90000000	81000000	85500000	137500000	90000000	81000000
Q05519	80000000	48000000	20700000	34350000	52000000	127000000	20700000	92500000	128000000	178000000	20700000	209000000	333000000	125700000	20700000	92350000	153000000	52000000	240000000	92350000	64000000	37900000	73200000	36000000	54600000	55550000	3800000	36000000	54600000	55550000	73200000	29500000	54600000	55550000	73200000	36000000	54600000	55550000	73200000	36000000
Q05639	62000000	65000000	15000000	40000000	146000	2092000000	15000000	1569500000	247000000	410000000	15000000	378500000	170000000	29000000	15000000	28200000	536000000	146000	347000000	28200000	63500000	102000000	93000000	40000000	66500000	97500000	83800000	40000000	66500000	97500000	93000000	44750000	66500000	97500000	93000000	40000000	66500000	97500000	93000000	40000000
Q05D08	298000000	113900000	51000000	82450000	25100000	41300000	51000000	42150000	206000000	246000000	51000000	300000000	86000000	28000000	51000000	20150000	36200000	25100000	354000000	20150000	205950000	184000000	247000000	293000000	270000000	215500000	272700000	293000000	270000000	215500000	247000000	56500000	270000000	215500000	247000000	293000000	270000000	215500000	247000000	293000000
Q06830	281000000	227500000	185400000	206450000	19000000	56000000	185400000	42000000	159000000	212000000	185400000	249000000	36000000	146000	185400000	7347500	29000000	19000000	286000000	7347500	254250000	270000000	253000000	284000000	268500000	261500000	31400000	284000000	268500000	261500000	253000000	3097500	268500000	261500000	253000000	284000000	268500000	261500000	253000000	284000000
Q07021	52000000	19000000	130000000	74500000	262000000	298000000	130000000	339000000	110000000	108000000	130000000	110500000	67000000	32000000	130000000	27000000	4920000000	262000000	113000000	27000000	35500000	33000000	43000000	87000000	65000000	38000000	24880000	87000000	65000000	38000000	43000000	16000000	65000000	38000000	43000000	87000000	65000000	38000000	43000000	87000000
Q07666	256000000	100000000	20100000	60050000	720000	38000000	20100000	24450000	48000000	81000000	20100000	69500000	97300000	29200000	20100000	22000000	2100000	720000	58000000	22000000	178000000	139000000	206000000	217000000	211500000	172500000	94830000	217000000	211500000	172500000	206000000	12500000	211500000	172500000	206000000	217000000	211500000	172500000	206000000	217000000
Q07960	9500000	146000	146000	146000	44200000	54000000	146000	58500000	140000000	120000000	146000	207000000	73000000	35300000	146000	24150000	352000000	44200000	294000000	24150000	4847500	15000000	37000000	47000000	42000000	26000000	34800000	47000000	42000000	26000000	37000000	8097500	42000000	26000000	37000000	47000000	42000000	26000000	37000000	47000000
Q08211	283000000	149800000	25600000	87700000	116000000	189000000	25600000	193500000	95000000	122000000	25600000	163000000	146000	5100000	25600000	26050000	714000000	116000000	204000000	26050000	216400000	192000000	243000000	352000000	297500000	217500000	144200000	352000000	297500000	217500000	243000000	90850000	297500000	217500000	243000000	352000000	297500000	217500000	243000000	352000000
Q08AJ9	146000	146000	25600000	12897500	554000000	723000000	25600000	818500000	49100000	98000000	25600000	59000000	233000000	59000000	25600000	43500000	25900000	554000000	20000000	43500000	146000	20000000	38000000	59000000	48500000	29000000	41000000	59000000	48500000	29000000	38000000	35500000	48500000	29000000	38000000	59000000	48500000	29000000	38000000	59000000
Q08J23	70300000	77600000	16500000	47050000	11100000	7000000	16500000	27400000	19600000	2600000	16500000	17300000	111000000	50790000	16500000	41895000	620000000	11100000	32000000	41895000	73950000	75000000	81000000	125000000	103000000	78000000	63900000	125000000	103000000	78000000	81000000	304650000	103000000	78000000	81000000	125000000	103000000	78000000	81000000	125000000
Q09161	15200000	12000000	146000	6097500	37000000	65000000	146000	83500000	52000000	127000000	146000	92500000	48000000	9400000	146000	17450000	69000000	37000000	58000000	17450000	13600000	10000000	146000	31200000	15697500	5097500	76000000	31200000	15697500	5097500	146000	92075000	15697500	5097500	146000	31200000	15697500	5097500	146000	31200000
Q09666	530000000	154400000	106000000	130200000	59300000	42600000	106000000	70800000	146000	2092000000	106000000	1569500000	24800000	35300000	106000000	38950000	146000	59300000	1047000000	38950000	342200000	424000000	347000000	635000000	491000000	385500000	51100000	635000000	491000000	385500000	347000000	131200000	491000000	385500000	347000000	635000000	491000000	385500000	347000000	635000000
Q12904	102000000	2100000	21600000	11850000	177000000	190000000	21600000	172500000	25100000	41300000	21600000	42150000	39400000	19000000	21600000	11300000	2050000000	177000000	43000000	11300000	52050000	38000000	60000000	55000000	57500000	49000000	40000000	55000000	57500000	49000000	60000000	31350000	57500000	49000000	60000000	55000000	57500000	49000000	60000000	55000000
Q12906	325000000	145120000	44900000	95010000	69400000	93000000	44900000	107500000	19000000	56000000	44900000	42000000	620000000	569700000	44900000	371200000	43000000	69400000	28000000	371200000	235060000	246000000	255000000	386000000	320500000	250500000	566500000	386000000	320500000	250500000	255000000	104400000	320500000	250500000	255000000	386000000	320500000	250500000	255000000	386000000
Q12931	3890000000	1147000000	875100000	1011050000	55000000	62400000	875100000	73200000	262000000	298000000	875100000	339000000	35000000	146000	875100000	18097500	4300000	55000000	380000000	18097500	2518500000	2240000000	3490000000	3170000000	3330000000	2865000000	31400000	3170000000	3330000000	2865000000	3490000000	25500000	3330000000	2865000000	3490000000	3170000000	3330000000	2865000000	3490000000	3170000000
Q13011	10000000	146000	146000	146000	142000000	177000000	146000	187000000	720000	38000000	146000	24450000	9500000	146000	146000	7597500	2940000000	142000000	10900000	7597500	5097500	3300000	28000000	146000	14097500	15650000	164700000	146000	14097500	15650000	28000000	10050000	14097500	15650000	28000000	146000	14097500	15650000	28000000	146000
Q13057	98000000	76700000	146000	38447500	17000000	16600000	146000	28300000	44200000	54000000	146000	58500000	128000000	85300000	146000	53300000	61000000	17000000	63000000	53300000	87350000	104000000	49000000	146000000	97500000	76500000	146000	146000000	97500000	76500000	49000000	16097500	97500000	76500000	49000000	146000000	97500000	76500000	49000000	146000000
Q13148	38000000	5500000	13600000	9550000	240000000	245000000	13600000	338500000	116000000	189000000	13600000	193500000	149000000	82740000	13600000	57770000	248000000	240000000	198000000	57770000	21750000	29000000	66000000	23000000	44500000	47500000	238400000	23000000	44500000	47500000	66000000	12150000	44500000	47500000	66000000	23000000	44500000	47500000	66000000	23000000
Q13151	24000000	28000000	24000000	26000000	121000000	102000000	24000000	175500000	554000000	723000000	24000000	818500000	108000000	78000000	24000000	42900000	84000000	121000000	914000000	42900000	26000000	25000000	54000000	89000000	71500000	39500000	100200000	89000000	71500000	39500000	54000000	27000000	71500000	39500000	54000000	89000000	71500000	39500000	54000000	89000000
Q13185	130000000	109300000	34300000	71800000	196000000	242000000	34300000	321000000	11100000	7000000	34300000	27400000	369000000	93500000	34300000	75250000	146000	196000000	47800000	75250000	119650000	19000000	33000000	77000000	55000000	26000000	358700000	77000000	55000000	26000000	33000000	12597500	55000000	26000000	33000000	77000000	55000000	26000000	33000000	77000000
Q13200	225000000	106800000	46500000	76650000	15700000	33000000	46500000	38650000	37000000	65000000	46500000	83500000	70000000	13000000	46500000	15150000	57000000	15700000	102000000	15150000	165900000	218000000	170000000	413000000	291500000	194000000	200000000	413000000	291500000	194000000	170000000	6150000	291500000	194000000	170000000	413000000	291500000	194000000	170000000	413000000
Q13283	161000000	87900000	28100000	58000000	382000000	410000000	28100000	580000000	59300000	42600000	28100000	70800000	389000000	84800000	28100000	156200000	155000000	382000000	99000000	156200000	124450000	123000000	111000000	219000000	165000000	117000000	146000	219000000	165000000	117000000	111000000	41997500	165000000	117000000	111000000	219000000	165000000	117000000	111000000	219000000
Q13344	19000000	29000000	36500000	32750000	128000000	103000000	36500000	150500000	177000000	190000000	36500000	172500000	197000000	95000000	36500000	49550000	26800000	128000000	155000000	49550000	24000000	62000000	6400000	80000000	43200000	34200000	113100000	80000000	43200000	34200000	6400000	218350000	43200000	34200000	6400000	80000000	43200000	34200000	6400000	80000000
Q13435	132000000	66500000	12000000	39250000	285000000	291000000	12000000	407500000	69400000	93000000	12000000	107500000	13000000	3400000	12000000	1797500	33000000	285000000	122000000	1797500	99250000	91000000	87000000	149000000	118000000	89000000	4000000	149000000	118000000	89000000	87000000	16650000	118000000	89000000	87000000	149000000	118000000	89000000	87000000	149000000
Q13501	142000000	47100000	34000000	40550000	103000000	162000000	34000000	172000000	55000000	62400000	34000000	73200000	15000000	146000	34000000	4797500	38000000	103000000	84000000	4797500	94550000	153000000	129000000	249000000	189000000	141000000	23000000	249000000	189000000	141000000	129000000	12537500	189000000	141000000	129000000	249000000	189000000	141000000	129000000	249000000
Q13620	15000000	10000000	146000	5097500	83000000	109400000	146000	111500000	142000000	177000000	146000	187000000	119000000	58100000	146000	50750000	126000000	83000000	197000000	50750000	12500000	15100000	25900000	25000000	20000000	20500000	64800000	25000000	25450000	20500000	25900000	72415000	25450000	20500000	25900000	25000000	25450000	20500000	25900000	25000000
Q13813	16000000	32100000	7700000	19900000	24000000	64000000	7700000	60000000	17000000	16600000	7700000	28300000	489000000	217200000	7700000	138550000	104000000	24000000	40000000	138550000	24050000	25500000	2400000	79000000	20150000	13950000	146000	79000000	40700000	13950000	2400000	22050000	40700000	13950000	2400000	79000000	40700000	13950000	2400000	79000000
Q13838	660000000	221000000	29000000	125000000	436000000	361000000	29000000	500500000	240000000	245000000	29000000	338500000	146000	13400000	29000000	18700000	125000000	436000000	432000000	18700000	440500000	444000000	620000000	580000000	42295000	532000000	146000	580000000	600000000	532000000	620000000	136100000	600000000	532000000	620000000	580000000	600000000	532000000	620000000	580000000
Q14019	326000000	230300000	45000000	137650000	28000000	19000000	45000000	9597500	121000000	102000000	45000000	175500000	252000000	152800000	45000000	94000000	146000	28000000	249000000	94000000	278150000	190000000	192000000	225000000	39200000	191000000	29500000	225000000	208500000	191000000	192000000	20597500	208500000	191000000	192000000	225000000	208500000	191000000	192000000	225000000
Q14103	243000000	88300000	68000000	78150000	147000000	264000000	68000000	302500000	196000000	242000000	68000000	321000000	930000	1600000	68000000	8450000	33000000	147000000	400000000	8450000	165650000	261000000	352000000	411000000	38895000	306500000	52850000	411000000	381500000	306500000	352000000	411000000	381500000	306500000	352000000	411000000	381500000	306500000	352000000	411000000
Q14204	391000000	125700000	25200000	75450000	256000000	361000000	25200000	373000000	15700000	33000000	25200000	38650000	582000000	230000000	25200000	115097500	79500000	256000000	44300000	115097500	258350000	190000000	225000000	415000000	36295000	207500000	1300000	415000000	320000000	207500000	225000000	415000000	320000000	207500000	225000000	415000000	320000000	207500000	225000000	415000000
Q14222	184000000	110000000	146000	55097500	14000000	29000000	146000	14597500	382000000	410000000	146000	580000000	146000	7400000	146000	118700000	131000000	14000000	750000000	118700000	147000000	40000000	191000000	54000000	17100000	115500000	133100000	54000000	122500000	115500000	191000000	54000000	122500000	115500000	191000000	54000000	122500000	115500000	191000000	54000000
Q14240	17000000	146000	146000	146000	70000000	78000000	146000	98000000	128000000	103000000	146000	150500000	76000000	12200000	146000	31600000	101000000	70000000	198000000	31600000	8597500	24000000	7300000	7700000	29500000	15650000	9200000	7700000	7500000	15650000	7300000	7700000	7500000	15650000	7300000	7700000	7500000	15650000	7300000	7700000
Q14247	27000000	34000000	7800000	20900000	73000000	51000000	7800000	72500000	285000000	291000000	7800000	407500000	75000000	46900000	7800000	46200000	32900000	73000000	524000000	46200000	30500000	64000000	48000000	96000000	44750000	56000000	112000000	96000000	72000000	56000000	48000000	96000000	72000000	56000000	48000000	96000000	72000000	56000000	48000000	96000000
Q14315	75000000	7800000	31100000	19450000	4000000	13000000	31100000	6597500	103000000	162000000	31100000	172000000	57900000	94000000	31100000	67500000	26900000	4000000	182000000	67500000	41400000	54700000	30200000	126000000	56500000	42450000	72700000	126000000	78100000	42450000	30200000	126000000	78100000	42450000	30200000	126000000	78100000	42450000	30200000	126000000
Q14376	6300000	5200000	15300000	10250000	41600000	15000000	15300000	22500000	83000000	109400000	15300000	111500000	210000000	75000000	15300000	48150000	24000000	41600000	113600000	48150000	5750000	146000	26000000	25000000	3097500	13097500	6000000	25000000	25500000	13097500	26000000	25000000	25500000	13097500	26000000	25000000	25500000	13097500	26000000	25000000
Q14444	51000000	146000	146000	146000	37000000	68800000	146000	90900000	24000000	64000000	146000	60000000	146000	22000000	146000	11097500	12000000	37000000	56000000	11097500	25597500	33000000	37000000	103100000	16000000	35000000	155200000	103100000	70050000	35000000	20000000	103100000	70050000	35000000	37000000	103100000	70050000	35000000	37000000	103100000
Q14498	119000000	63400000	12000000	37700000	75700000	69800000	12000000	124900000	436000000	361000000	12000000	500500000	37000000	146000	12000000	1447500	184000000	75700000	640000000	1447500	91200000	61400000	84000000	103000000	12500000	72700000	65300000	103000000	93500000	72700000	20150000	103000000	93500000	72700000	84000000	103000000	93500000	72700000	84000000	103000000
Q14566	68000000	26840000	12700000	19770000	73000000	31000000	12700000	49500000	28000000	19000000	12700000	9597500	109700000	45000000	12700000	34500000	34000000	73000000	146000	34500000	47420000	70000000	63800000	120000000	8097500	66900000	19300000	120000000	91900000	66900000	42295000	120000000	91900000	66900000	63800000	120000000	91900000	66900000	63800000	120000000
Q14683	21000000	146000	146000	146000	66000000	68000000	146000	92000000	147000000	264000000	146000	302500000	190000000	91690000	146000	56145000	640000000	66000000	341000000	56145000	10597500	9100000	12000000	29100000	90850000	10550000	15000000	29100000	20550000	10550000	39200000	29100000	20550000	10550000	12000000	29100000	20550000	10550000	12000000	29100000
Q14764	12000000	30800000	2200000	16500000	9600000	10000000	2200000	14000000	256000000	361000000	2200000	373000000	55700000	38100000	2200000	20900000	229000000	9600000	385000000	20900000	21400000	17800000	146000	46000000	35500000	8997500	46000000	46000000	23097500	8997500	38895000	46000000	23097500	8997500	146000	46000000	23097500	8997500	146000	46000000
Q14974	146000000	152700000	50000000	101350000	2620000000	4060000000	50000000	4190000000	14000000	29000000	50000000	14597500	40000000	39100000	50000000	19647500	163000000	2620000000	146000	19647500	173850000	240000000	203000000	543000000	304650000	221500000	105100000	543000000	373000000	221500000	36295000	543000000	373000000	221500000	203000000	543000000	373000000	221500000	203000000	543000000
Q15008	145000000	64000000	9900000	36950000	19000000	48000000	9900000	35000000	70000000	78000000	9900000	98000000	86000000	48000000	9900000	29700000	124000000	19000000	118000000	29700000	104500000	85000000	137000000	198000000	92075000	111000000	35450000	198000000	167500000	111000000	17100000	198000000	167500000	111000000	137000000	198000000	167500000	111000000	137000000	198000000
Q15019	101000000	18800000	18500000	18650000	25000000	31000000	18500000	40300000	73000000	51000000	18500000	72500000	77000000	222700000	18500000	119700000	194000000	25000000	94000000	119700000	59900000	92500000	109800000	137000000	131200000	101150000	69700000	137000000	123400000	101150000	29500000	137000000	123400000	101150000	109800000	137000000	123400000	101150000	109800000	137000000
Q15046	90000000	62300000	146000	31247500	1500000000	2060000000	146000	2240000000	4000000	13000000	146000	6597500	73000000	49000000	146000	30500000	142000000	1500000000	146000	30500000	76150000	74000000	85000000	151000000	31350000	79500000	99200000	151000000	118000000	79500000	44750000	151000000	118000000	79500000	85000000	151000000	118000000	79500000	85000000	151000000
Q15056	69000000	11000000	39300000	25150000	115000000	146000	39300000	130097500	41600000	15000000	39300000	22500000	76000000	25000000	39300000	28500000	25000000	115000000	30000000	28500000	40000000	111000000	96000000	143000000	104400000	103500000	30000000	143000000	114600000	103500000	56500000	143000000	114600000	103500000	96000000	143000000	114600000	103500000	96000000	143000000
Q15084	317000000	108700000	71300000	90000000	97000000	116000000	71300000	135500000	37000000	68800000	71300000	90900000	105000000	99000000	71300000	49597500	14000000	97000000	113000000	49597500	212850000	231000000	255000000	384000000	25500000	243000000	4500000	384000000	314600000	243000000	3097500	384000000	314600000	243000000	255000000	384000000	314600000	243000000	255000000	384000000
Q15149	354000000	95790000	44900000	70345000	1599000000	2060000000	44900000	2029000000	75700000	69800000	44900000	124900000	323000000	158900000	44900000	108600000	146000	1599000000	180000000	108600000	224895000	221000000	227000000	349000000	10050000	224000000	32000000	349000000	288000000	224000000	16000000	349000000	288000000	224000000	227000000	349000000	288000000	224000000	227000000	349000000
Q15181	387000000	113300000	81000000	97150000	985000000	1210000000	81000000	1493000000	73000000	31000000	81000000	49500000	424000000	307900000	81000000	196550000	16000000	985000000	68000000	196550000	250150000	296000000	383000000	538000000	16097500	339500000	213700000	538000000	460500000	339500000	12500000	538000000	460500000	339500000	383000000	538000000	460500000	339500000	383000000	538000000
Q15293	133000000	146000	25400000	12797500	126000000	102000000	25400000	117000000	66000000	68000000	25400000	92000000	90000000	35730000	25400000	34915000	19000000	126000000	116000000	34915000	66597500	114000000	145000000	111000000	12150000	129500000	141200000	111000000	128000000	129500000	8097500	111000000	128000000	129500000	145000000	111000000	128000000	129500000	145000000	111000000
Q15370	41000000	74000000	5800000	39900000	82000000	82000000	5800000	99000000	9600000	10000000	5800000	14000000	259000000	70300000	5800000	89850000	14000000	82000000	18000000	89850000	57500000	146000	39000000	146000	27000000	19597500	21000000	146000	19597500	19597500	90850000	146000	19597500	19597500	39000000	146000	19597500	19597500	39000000	146000
Q15393	74000000	44910000	16000000	30455000	48000000	87000000	16000000	56000000	2620000000	4060000000	16000000	4190000000	146000	146000	16000000	6597500	107000000	48000000	4320000000	6597500	59455000	97000000	114000000	152000000	12597500	105500000	146000	152000000	133000000	105500000	35500000	152000000	133000000	105500000	114000000	152000000	133000000	105500000	114000000	152000000
Q15417	146000	930000	24000000	12465000	4410000000	5410000000	24000000	6185000000	19000000	48000000	24000000	35000000	1160000000	447100000	24000000	383450000	453000000	4410000000	22000000	383450000	562500	43000000	62000000	76000000	6150000	52500000	65000000	76000000	69000000	52500000	304650000	76000000	69000000	52500000	62000000	76000000	69000000	52500000	62000000	76000000
Q15436	146000	19000000	5700000	12350000	87100000	99000000	5700000	134500000	25000000	31000000	5700000	40300000	15000000	50000000	5700000	25097500	14600000	87100000	49600000	25097500	9597500	38000000	146000	79000000	41997500	19097500	2400000	79000000	39597500	19097500	92075000	79000000	39597500	19097500	146000	79000000	39597500	19097500	146000	79000000
Q15437	146000	2700000	8700000	5700000	65000000	87000000	8700000	97500000	1500000000	2060000000	8700000	2240000000	67000000	110700000	8700000	65000000	23700000	65000000	2420000000	65000000	1447500	16400000	146000	35000000	218350000	8297500	146000	35000000	17597500	8297500	131200000	35000000	17597500	8297500	146000	35000000	17597500	8297500	146000	35000000
Q15459	37000000	38000000	146000	19097500	72000000	87000000	146000	107500000	115000000	146000	146000	130097500	502000000	180200000	146000	92250000	163000000	72000000	260000000	92250000	37500000	32000000	25000000	140000000	16650000	28500000	26840000	140000000	82500000	28500000	31350000	140000000	82500000	28500000	25000000	140000000	82500000	28500000	25000000	140000000
Q15637	146000	710000	20900000	10805000	138000000	229000000	20900000	215500000	97000000	116000000	20900000	135500000	146000	25000000	20900000	15600000	17000000	138000000	155000000	15600000	452500	44000000	146000	82000000	12537500	22097500	51000000	82000000	41097500	22097500	104400000	82000000	41097500	22097500	146000	82000000	41097500	22097500	146000	82000000
Q15642	43100000	28000000	6800000	17400000	133000000	184000000	6800000	203000000	1599000000	2060000000	6800000	2029000000	104000000	9700000	6800000	8750000	694000000	133000000	1998000000	8750000	35550000	31200000	39600000	71000000	72415000	35400000	219100000	71000000	55300000	35400000	25500000	71000000	55300000	35400000	39600000	71000000	55300000	35400000	39600000	71000000
Q15691	333000000	125700000	59000000	92350000	153000000	173000000	59000000	221500000	985000000	1210000000	59000000	1493000000	35000000	146000	59000000	18097500	15000000	153000000	1776000000	18097500	229350000	200000000	264000000	300000000	22050000	232000000	34400000	300000000	282000000	232000000	10050000	300000000	282000000	232000000	264000000	300000000	282000000	232000000	264000000	300000000
Q15717	170000000	29000000	27400000	28200000	536000000	661000000	27400000	675500000	126000000	102000000	27400000	117000000	892000000	493400000	27400000	343650000	146000	536000000	132000000	343650000	99500000	96000000	153000000	165000000	136100000	124500000	13600000	165000000	159000000	124500000	16097500	165000000	159000000	124500000	153000000	165000000	159000000	124500000	153000000	165000000
Q15758	86000000	28000000	12300000	20150000	36200000	51100000	12300000	52050000	82000000	82000000	12300000	99000000	76000000	146000	12300000	10597500	98000000	36200000	116000000	10597500	57000000	61900000	56000000	80300000	20597500	58950000	113000000	80300000	68150000	58950000	12150000	80300000	68150000	58950000	56000000	80300000	68150000	58950000	56000000	80300000
Q15785	36000000	146000	14500000	7347500	29000000	29000000	14500000	54000000	48000000	87000000	14500000	56000000	54000000	19200000	14500000	17400000	199900000	29000000	25000000	17400000	18097500	16000000	12000000	14000000	54450000	14000000	310700000	14000000	13000000	14000000	27000000	14000000	13000000	14000000	12000000	14000000	13000000	14000000	12000000	14000000
Q15942	67000000	32000000	22000000	27000000	4920000000	6500000000	22000000	7180000000	4410000000	5410000000	22000000	6185000000	70000000	28000000	22000000	23750000	59000000	4920000000	6960000000	23750000	49500000	45000000	56000000	124000000	46200000	50500000	33900000	124000000	90000000	50500000	12597500	124000000	90000000	50500000	56000000	124000000	90000000	50500000	56000000	124000000
Q16222	97300000	29200000	14800000	22000000	2100000	9500000	14800000	18750000	87100000	99000000	14800000	134500000	9400000	7800000	14800000	9400000	1060000000	2100000	170000000	9400000	63250000	66600000	74000000	90000000	46550000	70300000	57000000	90000000	82000000	70300000	6150000	90000000	82000000	70300000	74000000	90000000	82000000	70300000	74000000	90000000
Q16531	73000000	35300000	13000000	24150000	352000000	331000000	13000000	345000000	65000000	87000000	13000000	97500000	367000000	194800000	13000000	129900000	177000000	352000000	108000000	129900000	54150000	83000000	53000000	121000000	20900000	68000000	60530000	121000000	87000000	68000000	41997500	121000000	87000000	68000000	53000000	121000000	87000000	68000000	53000000	121000000
Q16576	146000	5100000	47000000	26050000	714000000	930000000	47000000	753000000	72000000	87000000	47000000	107500000	107000000	146000	47000000	20097500	416000000	714000000	128000000	20097500	2647500	28000000	146000	67000000	377350000	14097500	62000000	67000000	33597500	14097500	218350000	67000000	33597500	14097500	146000	67000000	33597500	14097500	146000	67000000
Q16629	233000000	59000000	28000000	43500000	25900000	35200000	28000000	48100000	138000000	229000000	28000000	215500000	61000000	20800000	28000000	12600000	72000000	25900000	202000000	12600000	146000000	157000000	238000000	246000000	40200000	197500000	146000	246000000	242000000	197500000	16650000	246000000	242000000	197500000	238000000	246000000	242000000	197500000	238000000	246000000
Q16881	111000000	50790000	33000000	41895000	620000000	857000000	33000000	1028500000	133000000	184000000	33000000	203000000	146000	2000000	33000000	25500000	471000000	620000000	222000000	25500000	80895000	121000000	125000000	197000000	127850000	123000000	13300000	197000000	161000000	123000000	12537500	197000000	161000000	123000000	125000000	197000000	161000000	123000000	125000000	197000000
Q1KMD3	48000000	9400000	25500000	17450000	69000000	106000000	25500000	104500000	153000000	173000000	25500000	221500000	93000000	46000000	25500000	26750000	54700000	69000000	270000000	26750000	28700000	37700000	146000	53000000	12147500	18947500	38900000	53000000	26597500	18947500	72415000	53000000	26597500	18947500	146000	53000000	26597500	18947500	146000	53000000
Q2NKY5	24800000	35300000	42600000	38950000	146000	146000	42600000	33097500	536000000	661000000	42600000	675500000	73000000	7300000	42600000	8650000	550000000	146000	690000000	8650000	30050000	91000000	88000000	169000000	172450000	89500000	232600000	169000000	128500000	89500000	22050000	20000000	128500000	89500000	88000000	169000000	128500000	89500000	88000000	169000000
Q32P28	39400000	19000000	3600000	11300000	2050000000	2090000000	3600000	2995000000	36200000	51100000	3600000	52050000	151000000	24500000	3600000	22250000	262000000	2050000000	53000000	22250000	29200000	48100000	40900000	97000000	67600000	44500000	6800000	97000000	68950000	44500000	136100000	20150000	68950000	44500000	40900000	97000000	68950000	44500000	40900000	97000000
Q32Q12	620000000	569700000	172700000	371200000	43000000	51000000	172700000	41000000	29000000	29000000	172700000	54000000	146000	146000	172700000	28597500	71500000	43000000	79000000	28597500	594850000	562000000	762000000	924000000	245500000	662000000	94500000	924000000	843000000	662000000	20597500	42295000	843000000	662000000	762000000	924000000	843000000	662000000	762000000	924000000
Q3BDU5	35000000	146000	36000000	18097500	4300000	20000000	36000000	14600000	4920000000	6500000000	36000000	7180000000	3700000	8200000	36000000	12100000	147000000	4300000	7860000000	12100000	17597500	134000000	146000	209000000	117300000	67097500	50400000	209000000	104597500	67097500	146000	39200000	104597500	67097500	146000	209000000	104597500	67097500	146000	209000000
Q3ZCR3	9500000	146000	15000000	7597500	2940000000	2990000000	15000000	3980000000	2100000	9500000	15000000	18750000	38000000	146000	15000000	21447500	12800000	2940000000	28000000	21447500	4847500	28000000	58000000	51000000	8097500	43000000	49200000	51000000	54500000	43000000	58000000	38895000	54500000	43000000	58000000	51000000	54500000	43000000	58000000	51000000
Q4LE36	128000000	85300000	21300000	53300000	61000000	86000000	21300000	80500000	352000000	331000000	21300000	345000000	146000	7100000	21300000	47050000	22200000	61000000	359000000	47050000	106650000	112000000	113000000	215000000	73050000	112500000	30000000	215000000	164000000	112500000	113000000	36295000	164000000	112500000	113000000	215000000	164000000	112500000	113000000	215000000
Q4LE58	149000000	82740000	32800000	57770000	248000000	246000000	32800000	298500000	714000000	930000000	32800000	753000000	510000000	283000000	32800000	158500000	98000000	248000000	576000000	158500000	115870000	176000000	138000000	273000000	2097500	157000000	39000000	273000000	205500000	157000000	138000000	17100000	205500000	157000000	138000000	273000000	205500000	157000000	138000000	273000000
Q4W4Y1	108000000	78000000	7800000	42900000	84000000	115000000	7800000	135500000	25900000	35200000	7800000	48100000	175000000	44810000	7800000	31905000	8800000	84000000	61000000	31905000	93000000	75000000	93000000	167000000	14550000	84000000	93000000	141300000	130000000	84000000	93000000	29500000	130000000	84000000	93000000	167000000	130000000	84000000	93000000	167000000
Q53F64	369000000	93500000	57000000	75250000	146000	15000000	57000000	7597500	620000000	857000000	57000000	1028500000	146000	146000	57000000	146000	44000000	146000	1200000000	146000	231250000	219000000	296000000	380000000	55850000	257500000	296000000	33000000	338000000	257500000	296000000	44750000	338000000	257500000	296000000	380000000	338000000	257500000	296000000	380000000
Q53FN7	70000000	13000000	17300000	15150000	57000000	52000000	17300000	67500000	69000000	106000000	17300000	104500000	194000000	88540000	17300000	56770000	115900000	57000000	103000000	56770000	41500000	26400000	77000000	81000000	146000	51700000	77000000	2100000	79000000	51700000	77000000	56500000	79000000	51700000	77000000	81000000	79000000	51700000	77000000	81000000
Q53G35	389000000	84800000	227600000	156200000	155000000	95000000	227600000	157000000	146000	146000	227600000	33097500	107000000	53000000	227600000	33300000	49000000	155000000	66000000	33300000	236900000	210000000	386000000	355000000	1397500	298000000	386000000	32000000	370500000	298000000	386000000	3097500	370500000	298000000	386000000	355000000	370500000	298000000	386000000	355000000
Q53GF9	197000000	95000000	4100000	49550000	26800000	49400000	4100000	64700000	2050000000	2090000000	4100000	2995000000	30000000	146000	4100000	2597500	105800000	26800000	3900000000	2597500	146000000	51000000	45000000	56000000	31300000	48000000	45000000	9300000	50500000	48000000	45000000	16000000	50500000	48000000	45000000	56000000	50500000	48000000	45000000	56000000
Q53GR7	13000000	3400000	146000	1797500	33000000	12000000	146000	6097500	43000000	51000000	146000	41000000	3540000000	1823900000	146000	1099450000	506000000	33000000	31000000	1099450000	8200000	146000	146000	3700000	34325000	146000	146000	20000000	1947500	146000	146000	12500000	1947500	146000	146000	3700000	1947500	146000	146000	3700000
Q53H88	15000000	146000	9400000	4797500	38000000	76000000	9400000	58000000	4300000	20000000	9400000	14600000	82000000	39900000	9400000	20047500	15400000	38000000	19000000	20047500	7597500	16000000	146000	13000000	8650000	8097500	146000	146000	6597500	8097500	146000	8097500	6597500	8097500	146000	13000000	6597500	8097500	146000	13000000
Q53HB3	119000000	58100000	43400000	50750000	126000000	211000000	43400000	205000000	2940000000	2990000000	43400000	3980000000	49000000	86860000	43400000	53430000	359000000	126000000	4970000000	53430000	88550000	150000000	119000000	257000000	177950000	134500000	119000000	3800000	188000000	134500000	119000000	90850000	188000000	134500000	119000000	257000000	188000000	134500000	119000000	257000000
Q53HV2	489000000	217200000	59900000	138550000	104000000	189000000	59900000	166500000	61000000	86000000	59900000	80500000	92800000	18000000	59900000	15500000	93000000	104000000	75000000	15500000	353100000	377000000	441000000	520000000	4697500	409000000	441000000	83800000	480500000	409000000	441000000	35500000	480500000	409000000	441000000	520000000	480500000	409000000	441000000	520000000
Q53Y51	146000	13400000	24000000	18700000	125000000	231000000	24000000	241500000	248000000	246000000	24000000	298500000	146000	2900000	24000000	1547500	42000000	125000000	351000000	1547500	6797500	146000	146000	52000000	112500000	146000	146000	272700000	26097500	146000	146000	304650000	26097500	146000	146000	52000000	26097500	146000	146000	52000000
Q53Z07	252000000	152800000	35200000	94000000	146000	146000	35200000	18597500	84000000	115000000	35200000	135500000	5300000	5300000	35200000	2747500	260000000	146000	156000000	2747500	202400000	199000000	182000000	242000000	44850000	190500000	182000000	31400000	212000000	190500000	182000000	92075000	212000000	190500000	182000000	242000000	212000000	190500000	182000000	242000000
P35222	930000	1600000	15300000	8450000	33000000	51000000	15300000	63000000	146000	15000000	15300000	7597500	69000000	44800000	15300000	22497500	107000000	33000000	146000	22497500	1265000	146000	146000	146000	3097500	146000	146000	24880000	146000	146000	146000	131200000	146000	146000	146000	146000	146000	146000	146000	146000
Q562Z4	582000000	230000000	146000	115097500	79500000	103000000	146000	112500000	57000000	52000000	146000	67500000	89000000	49000000	146000	40250000	121000000	79500000	83000000	40250000	406000000	262000000	420000000	362000000	103865000	341000000	420000000	94830000	391000000	341000000	420000000	31350000	391000000	341000000	420000000	362000000	391000000	341000000	420000000	362000000
Q58FF6	146000	7400000	230000000	118700000	131000000	123000000	230000000	174500000	155000000	95000000	230000000	157000000	61000000	146000	230000000	5097500	7400000	131000000	219000000	5097500	3797500	970000000	150000000	1150000000	41650000	560000000	150000000	34800000	650000000	560000000	150000000	104400000	650000000	560000000	150000000	1150000000	650000000	560000000	150000000	1150000000
Q597H1	76000000	12200000	51000000	31600000	101000000	79000000	51000000	125000000	26800000	49400000	51000000	64700000	342000000	66600000	51000000	58300000	92000000	101000000	80000000	58300000	44100000	112000000	149000000	211000000	33650000	130500000	149000000	144200000	180000000	130500000	149000000	25500000	180000000	130500000	149000000	211000000	180000000	130500000	149000000	211000000
Q59EA2	75000000	46900000	45500000	46200000	32900000	41000000	45500000	49000000	701000000	937000000	45500000	1013500000	71000000	53000000	45500000	51050000	212000000	32900000	1090000000	51050000	60950000	80000000	76000000	131000000	8000000	78000000	76000000	41000000	103500000	78000000	76000000	10050000	103500000	78000000	76000000	131000000	103500000	78000000	76000000	131000000
Q59EF6	57900000	94000000	41000000	67500000	26900000	55000000	41000000	42850000	13000000	45000000	41000000	27500000	59000000	22000000	41000000	11097500	97000000	26900000	10000000	11097500	75950000	131000000	103000000	265000000	36500000	117000000	103000000	63900000	184000000	117000000	103000000	16097500	184000000	117000000	103000000	265000000	184000000	117000000	103000000	265000000
Q59EI9	210000000	75000000	21300000	48150000	24000000	29000000	21300000	30500000	21800000	146000	21300000	4997500	12000000	146000	21300000	146000	189000000	24000000	9800000	146000	142500000	86300000	151200000	142000000	89450000	118750000	151200000	76000000	146600000	118750000	151200000	12150000	146600000	118750000	151200000	142000000	146600000	118750000	151200000	142000000
Q59ET0	146000	22000000	146000	11097500	12000000	146000	146000	16597500	207000000	218000000	146000	166500000	89000000	89000000	146000	44597500	259000000	12000000	115000000	44597500	11097500	17900000	12000000	42000000	35425000	14950000	12000000	51100000	27000000	14950000	12000000	27000000	27000000	14950000	12000000	42000000	27000000	14950000	12000000	42000000
Q59F66	37000000	146000	2700000	1447500	184000000	188000000	2700000	254500000	256000000	269000000	2700000	272000000	146000	146000	2700000	2547500	41400000	184000000	275000000	2547500	18597500	35000000	47000000	57000000	63550000	41000000	47000000	40000000	52000000	41000000	47000000	12597500	52000000	41000000	47000000	57000000	52000000	41000000	47000000	57000000
Q59FD4	109700000	45000000	24000000	34500000	34000000	63800000	24000000	51900000	65000000	53900000	24000000	84450000	7600000	17880000	24000000	12825000	12100000	34000000	115000000	12825000	77350000	135000000	125000000	213000000	75100000	130000000	125000000	566500000	169000000	130000000	125000000	6150000	169000000	130000000	125000000	213000000	169000000	130000000	125000000	213000000
Q59FF0	190000000	91690000	20600000	56145000	640000000	720000000	20600000	955000000	22000000	60000000	20600000	47000000	146000	640000	20600000	11320000	21300000	640000000	34000000	11320000	140845000	189000000	185000000	297000000	15097500	187000000	185000000	31400000	241000000	187000000	185000000	41997500	241000000	187000000	185000000	297000000	241000000	187000000	185000000	297000000
Q59FI4	55700000	38100000	3700000	20900000	229000000	217000000	3700000	311500000	7100000	4600000	3700000	11300000	22000000	32000000	3700000	33500000	318000000	229000000	18000000	33500000	46900000	28400000	36800000	52600000	2347500	32600000	36800000	164700000	44700000	32600000	36800000	218350000	44700000	32600000	36800000	52600000	44700000	32600000	36800000	52600000
Q59FR8	40000000	39100000	146000	19647500	163000000	146000000	146000	181000000	80000000	73000000	146000	93500000	105000000	57000000	146000	40500000	196000000	163000000	114000000	40500000	39550000	31000000	112000000	66000000	16097500	71500000	112000000	146000	89000000	71500000	112000000	16650000	89000000	71500000	112000000	66000000	89000000	71500000	112000000	66000000
Q59G75	86000000	48000000	11400000	29700000	124000000	210000000	11400000	242000000	97000000	118000000	11400000	130000000	56000000	36000000	11400000	20500000	38300000	124000000	142000000	20500000	67000000	65000000	60300000	128000000	147500000	62650000	60300000	238400000	94150000	62650000	60300000	12537500	94150000	62650000	60300000	128000000	94150000	62650000	60300000	128000000
Q59GB4	77000000	222700000	16700000	119700000	194000000	264000000	16700000	289000000	17000000	87000000	16700000	75500000	162000000	61000000	16700000	55500000	106000000	194000000	64000000	55500000	149850000	89000000	65000000	231000000	96000000	77000000	65000000	100200000	148000000	77000000	65000000	72415000	148000000	77000000	65000000	231000000	148000000	77000000	65000000	231000000
Q59GW5	73000000	49000000	12000000	30500000	142000000	172000000	12000000	205500000	32000000	35000000	12000000	39500000	6700000	146000	12000000	146000	82400000	142000000	44000000	146000	61000000	71000000	59100000	121000000	10597500	65050000	59100000	358700000	90050000	65050000	59100000	22050000	90050000	65050000	59100000	121000000	90050000	65050000	59100000	121000000
Q59GW6	76000000	25000000	32000000	28500000	25000000	146000	32000000	146000	590000000	476000000	32000000	497000000	23000000	3400000	32000000	9500000	54400000	25000000	518000000	9500000	50500000	74400000	99000000	197000000	146000	86700000	99000000	200000000	148000000	86700000	99000000	136100000	148000000	86700000	99000000	197000000	148000000	86700000	99000000	197000000
Q59GX2	105000000	99000000	146000	49597500	14000000	42900000	146000	38450000	42000000	13500000	146000	29250000	103000000	28000000	146000	17800000	11000000	14000000	45000000	17800000	102000000	74000000	104000000	153000000	41100000	89000000	104000000	146000	128500000	89000000	104000000	20597500	128500000	89000000	104000000	153000000	128500000	89000000	104000000	153000000
Q59GY2	323000000	158900000	58300000	108600000	146000	8000000	58300000	16000000	21000000	62000000	58300000	90000000	53000000	37000000	58300000	18597500	87000000	146000	118000000	18597500	240950000	291000000	275000000	456000000	16700000	283000000	275000000	113100000	365500000	283000000	275000000	456000000	365500000	283000000	275000000	456000000	365500000	283000000	275000000	456000000
Q59H77	424000000	307900000	85200000	196550000	16000000	31000000	85200000	31000000	84000000	156000000	85200000	161500000	12300000	41600000	85200000	25800000	67000000	16000000	167000000	25800000	365950000	400000000	392000000	760000000	146000	396000000	392000000	4000000	576000000	396000000	392000000	760000000	576000000	396000000	392000000	760000000	576000000	396000000	392000000	760000000
Q59HH3	90000000	35730000	34100000	34915000	19000000	71000000	34100000	70000000	127000000	158000000	34100000	188800000	85000000	64000000	34100000	40050000	478000000	19000000	219600000	40050000	62865000	66000000	68500000	135000000	20420000	67250000	68500000	23000000	101750000	67250000	68500000	135000000	101750000	67250000	68500000	135000000	101750000	67250000	68500000	135000000
Q5JR94	259000000	70300000	109400000	89850000	14000000	10000000	109400000	5097500	96000000	62000000	109400000	126500000	50700000	1200000	109400000	12450000	58000000	14000000	191000000	12450000	164650000	152000000	206000000	246000000	33500000	179000000	206000000	64800000	226000000	179000000	206000000	246000000	226000000	179000000	206000000	246000000	226000000	179000000	206000000	246000000
Q5M7Z5	146000	146000	13000000	6597500	107000000	155000000	13000000	155000000	90000000	100000000	13000000	131500000	90000000	45200000	13000000	32750000	59000000	107000000	163000000	32750000	146000	28300000	12300000	34000000	143850000	20300000	12300000	146000	23150000	20300000	20000000	34000000	23150000	20300000	12300000	34000000	23150000	20300000	12300000	34000000
Q5SU16	1160000000	447100000	319800000	383450000	453000000	660000000	319800000	653000000	194000000	209000000	319800000	146000000	15600000	17000000	319800000	8597500	199000000	453000000	181000000	8597500	803550000	1190000000	1300000000	1560000000	35200000	1245000000	1300000000	146000	1430000000	1245000000	20150000	1560000000	1430000000	1245000000	1300000000	1560000000	1430000000	1245000000	1300000000	1560000000
Q5T0I0	15000000	50000000	146000	25097500	14600000	146000	146000	39097500	134000000	153000000	146000	119000000	173000000	98050000	146000	56575000	677000000	14600000	85000000	56575000	32500000	39000000	65000000	92000000	64300000	52000000	65000000	29500000	78500000	52000000	42295000	92000000	78500000	52000000	65000000	92000000	78500000	52000000	65000000	92000000
Q5T0R9	67000000	110700000	19300000	65000000	23700000	36000000	19300000	58500000	48000000	34000000	19300000	40500000	40000000	146000	19300000	146000	61000000	23700000	47000000	146000	88850000	72700000	78200000	157000000	64100000	75450000	78200000	52850000	117600000	75450000	39200000	157000000	117600000	75450000	78200000	157000000	117600000	75450000	78200000	157000000
Q5T5C7	502000000	180200000	4300000	92250000	163000000	134000000	4300000	220500000	66000000	100000000	4300000	112000000	449000000	290100000	4300000	181150000	50000000	163000000	124000000	181150000	341100000	165000000	122000000	164000000	215350000	143500000	122000000	1300000	143000000	143500000	38895000	164000000	143000000	143500000	122000000	164000000	143000000	143500000	122000000	164000000
Q5T9B7	146000	25000000	6200000	15600000	17000000	20000000	6200000	51100000	76000000	21000000	6200000	44000000	103000000	64490000	6200000	40245000	102000000	17000000	67000000	40245000	12597500	8700000	32000000	54000000	20900000	20350000	32000000	133100000	43000000	20350000	36295000	54000000	43000000	20350000	32000000	54000000	43000000	20350000	32000000	54000000
Q5TB52	104000000	9700000	7800000	8750000	694000000	897000000	7800000	1000000000	132700000	139000000	7800000	190000000	130000000	46000000	7800000	23097500	98000000	694000000	241000000	23097500	56850000	80900000	56000000	89000000	44100000	68450000	56000000	9200000	72500000	68450000	17100000	89000000	72500000	68450000	56000000	89000000	72500000	68450000	56000000	89000000
Q5TCI8	35000000	146000	36000000	18097500	15000000	45000000	36000000	43500000	146000	11000000	36000000	37500000	8500000	146000	36000000	146000	67000000	15000000	64000000	146000	17597500	134000000	146000	209000000	39915000	67097500	146000	112000000	104597500	67097500	29500000	209000000	104597500	67097500	146000	209000000	104597500	67097500	146000	209000000
Q5U077	892000000	493400000	193900000	343650000	146000	74000000	193900000	64000000	12300000	10000000	193900000	55000000	62400000	2200000	193900000	1197500	15900000	146000	100000000	1197500	692700000	903000000	1264000000	1650000000	38350000	1083500000	1264000000	72700000	1457000000	1083500000	44750000	1650000000	1457000000	1083500000	1264000000	1650000000	1457000000	1083500000	1264000000	1650000000
Q5U0F4	76000000	146000	21000000	10597500	98000000	192000000	21000000	191500000	5000000	6800000	21000000	3497500	105000000	45000000	21000000	30500000	12500000	98000000	146000	30500000	38097500	82000000	86700000	112000000	3897500	84350000	86700000	6000000	99350000	84350000	56500000	112000000	99350000	84350000	86700000	112000000	99350000	84350000	86700000	112000000
Q5U5J2	54000000	19200000	15600000	17400000	199900000	205000000	15600000	215000000	119000000	140000000	15600000	179000000	59000000	47400000	15600000	39600000	191000000	199900000	218000000	39600000	36600000	60900000	68200000	117000000	11600000	64550000	68200000	155200000	92600000	64550000	3097500	117000000	92600000	64550000	68200000	117000000	92600000	64550000	68200000	117000000
Q5VSQ6	70000000	28000000	14600000	23750000	59000000	74000000	14600000	96000000	25300000	36000000	14600000	49700000	32000000	33000000	14600000	16597500	18400000	59000000	63400000	16597500	49000000	46000000	83000000	146000000	19547500	64500000	83000000	65300000	114500000	64500000	16000000	146000000	114500000	64500000	83000000	146000000	114500000	64500000	83000000	146000000
Q5VWC4	9400000	7800000	11000000	9400000	1060000000	1240000000	11000000	1355000000	160000000	153000000	11000000	222000000	15000000	35300000	11000000	38950000	168000000	1060000000	291000000	38950000	8600000	36000000	30000000	28000000	135950000	33000000	30000000	19300000	29000000	33000000	12500000	28000000	29000000	33000000	30000000	28000000	29000000	33000000	30000000	28000000
Q5VXV3	367000000	194800000	65000000	129900000	177000000	125000000	65000000	202000000	92000000	111000000	65000000	128500000	146000	146000	65000000	146000	25000000	177000000	146000000	146000	280900000	368000000	361000000	532000000	3497500	364500000	361000000	15000000	446500000	364500000	8097500	532000000	446500000	364500000	361000000	532000000	446500000	364500000	361000000	532000000
Q65ZQ3	107000000	146000	40000000	20097500	416000000	570000000	40000000	551000000	72000000	90000000	40000000	132000000	55900000	13000000	40000000	6597500	101600000	416000000	174000000	6597500	53597500	109000000	158800000	193000000	75250000	133900000	158800000	46000000	175900000	133900000	90850000	193000000	175900000	133900000	158800000	193000000	175900000	133900000	158800000	193000000
Q6DD88	61000000	20800000	4400000	12600000	72000000	81000000	4400000	107000000	273000000	304000000	4400000	361500000	21900000	8900000	4400000	4547500	18600000	72000000	419000000	4547500	40900000	18300000	53200000	37000000	39900000	35750000	53200000	105100000	45100000	35750000	35500000	37000000	45100000	35750000	53200000	37000000	45100000	35750000	53200000	37000000
Q6FGH5	146000	2000000	49000000	25500000	471000000	690000000	49000000	721500000	31000000	146000	49000000	41247500	14000000	1200000	49000000	16100000	73000000	471000000	82300000	16100000	1097500	146000	53000000	146000	30100000	26597500	53000000	35450000	26597500	26597500	304650000	146000	26597500	26597500	53000000	146000	26597500	26597500	53000000	146000
Q6FGU2	93000000	46000000	7500000	26750000	54700000	122000000	7500000	112000000	170000000	198000000	7500000	247500000	38400000	14600000	7500000	12950000	135000000	54700000	297000000	12950000	69500000	34000000	18000000	16000000	15097500	26000000	18000000	69700000	17000000	26000000	92075000	16000000	17000000	26000000	18000000	16000000	17000000	26000000	18000000	16000000
Q6FHV6	73000000	7300000	10000000	8650000	550000000	634000000	10000000	697000000	157000000	189000000	10000000	153500000	146000	24000000	10000000	30200000	116000000	550000000	118000000	30200000	40150000	49400000	59000000	134000000	19597500	54200000	59000000	99200000	96500000	54200000	131200000	134000000	96500000	54200000	59000000	134000000	96500000	54200000	59000000	134000000
Q6FHX6	151000000	24500000	20000000	22250000	262000000	405000000	20000000	443500000	32100000	28600000	20000000	44200000	23000000	146000	20000000	6597500	670000000	262000000	59800000	6597500	87750000	96000000	138000000	130000000	56250000	117000000	138000000	30000000	134000000	117000000	31350000	130000000	134000000	117000000	138000000	130000000	134000000	117000000	138000000	130000000
Q6FI13	146000	146000	57000000	28597500	71500000	85000000	57000000	95500000	39000000	87000000	57000000	72500000	164000000	74530000	57000000	49765000	98000000	71500000	58000000	49765000	146000	34000000	64000000	146000	46500000	49000000	64000000	4500000	32097500	49000000	104400000	146000	32097500	49000000	64000000	146000	32097500	49000000	64000000	146000
Q6FIC5	3700000	8200000	16000000	12100000	147000000	147000000	16000000	195500000	770000000	1080000000	16000000	1150000000	291000000	84800000	16000000	86050000	240000000	147000000	1220000000	86050000	5950000	19000000	74000000	42700000	233200000	46500000	74000000	32000000	58350000	46500000	25500000	42700000	58350000	46500000	74000000	42700000	58350000	46500000	74000000	42700000
Q6IAW5	38000000	146000	42700000	21447500	12800000	146000	42700000	747500	244000000	373000000	42700000	396500000	33000000	146000	42700000	146000	22600000	12800000	420000000	146000	19097500	63000000	26000000	67000000	27350000	44500000	26000000	213700000	46500000	44500000	10050000	67000000	46500000	44500000	26000000	67000000	46500000	44500000	26000000	67000000
Q6IAX2	146000	7100000	87000000	47050000	22200000	30800000	87000000	22900000	222000000	263000000	87000000	356000000	499000000	130000000	87000000	82000000	72000000	22200000	449000000	82000000	3647500	51000000	91000000	110000000	165700000	71000000	91000000	141200000	100500000	71000000	16097500	110000000	100500000	71000000	91000000	110000000	100500000	71000000	91000000	110000000
Q6IPH7	510000000	283000000	34000000	158500000	98000000	119000000	34000000	119000000	2470000000	2990000000	34000000	3725000000	212000000	62850000	34000000	47325000	232000000	98000000	4460000000	47325000	396500000	341000000	550000000	584000000	3697500	445500000	550000000	21000000	567000000	445500000	12150000	584000000	567000000	445500000	550000000	584000000	567000000	445500000	550000000	584000000
Q6IQ30	175000000	44810000	19000000	31905000	8800000	20300000	19000000	27250000	43000000	11000000	19000000	12500000	66000000	47600000	19000000	31800000	32000000	8800000	14000000	31800000	109905000	124000000	132000000	236000000	28097500	128000000	132000000	146000	184000000	128000000	27000000	236000000	184000000	128000000	132000000	236000000	184000000	128000000	132000000	236000000
Q6NS36	146000	146000	146000	146000	44000000	72000000	146000	72500000	70000000	77700000	146000	90850000	115000000	73100000	146000	36647500	146000	44000000	104000000	36647500	146000	36100000	49000000	56000000	60000000	42550000	49000000	65000000	52500000	42550000	12597500	56000000	52500000	42550000	49000000	56000000	52500000	42550000	49000000	56000000
Q6NZI2	194000000	88540000	25000000	56770000	115900000	138800000	25000000	158900000	43000000	39000000	25000000	53950000	146000	20800000	25000000	10497500	50000000	115900000	68900000	10497500	141270000	127000000	150000000	174000000	146000	138500000	150000000	2400000	162000000	138500000	6150000	174000000	162000000	138500000	150000000	174000000	162000000	138500000	150000000	174000000
Q6P2Q9	107000000	53000000	13600000	33300000	49000000	42400000	13600000	76200000	112000000	165000000	13600000	177000000	21000000	17000000	13600000	9500000	32000000	49000000	189000000	9500000	80000000	76000000	85000000	154000000	146000	80500000	85000000	146000	114600000	80500000	41997500	154000000	114600000	80500000	85000000	154000000	114600000	80500000	85000000	154000000
Q6YN16	30000000	146000	5000000	2597500	105800000	63000000	5000000	100500000	62000000	37100000	5000000	78550000	21000000	146000	5000000	146000	336000000	105800000	120000000	146000	15097500	17000000	16000000	29000000	15900000	16500000	16000000	26840000	22500000	16500000	218350000	29000000	22500000	16500000	16000000	29000000	22500000	16500000	16000000	29000000
Q71U36	3540000000	1823900000	375000000	1099450000	506000000	679000000	375000000	803500000	960000000	1570000000	375000000	1605000000	695000000	142100000	375000000	146050000	6300000	506000000	1640000000	146050000	2681460000	2470000000	2990000000	4460000000	42097500	2730000000	2990000000	51000000	3725000000	2730000000	16650000	4460000000	3725000000	2730000000	2990000000	4460000000	3725000000	2730000000	2990000000	4460000000
Q71UA4	82000000	39900000	146000	20047500	15400000	25200000	146000	34600000	87000000	179000000	146000	190000000	34000000	146000	146000	146000	28000000	15400000	201000000	146000	60950000	37000000	38300000	80000000	150950000	37650000	38300000	219100000	59150000	37650000	12537500	80000000	59150000	37650000	38300000	80000000	59150000	37650000	38300000	80000000
Q76LA1	49000000	86860000	20000000	53430000	359000000	232000000	20000000	365000000	42000000	130000000	20000000	135800000	83000000	47700000	20000000	23947500	177000000	359000000	141600000	23947500	67930000	26000000	53000000	146000	1147500	39500000	53000000	34400000	26597500	39500000	72415000	146000	26597500	39500000	53000000	146000	26597500	39500000	53000000	146000
Q7L2H7	92800000	18000000	13000000	15500000	93000000	122000000	13000000	136000000	179000000	155000000	13000000	185000000	14000000	146000	13000000	5597500	214000000	93000000	215000000	5597500	55400000	48000000	66000000	141000000	8497500	57000000	66000000	13600000	103500000	57000000	22050000	141000000	103500000	57000000	66000000	141000000	103500000	57000000	66000000	141000000
Q7Z4H8	146000	2900000	146000	1547500	42000000	146000	146000	19597500	24000000	48000000	146000	49000000	49000000	146000	146000	146000	35000000	42000000	50000000	146000	1547500	13600000	146000	23500000	52400000	6897500	146000	113000000	11847500	6897500	136100000	23500000	11847500	6897500	146000	23500000	11847500	6897500	146000	23500000
Q86Y56	5300000	5300000	146000	2747500	260000000	396000000	146000	446000000	153000000	141000000	146000	246500000	155000000	100630000	146000	60165000	230000000	260000000	352000000	60165000	5300000	146000	1700000	24000000	43750000	947500	1700000	310700000	12850000	947500	20597500	24000000	12850000	947500	1700000	24000000	12850000	947500	1700000	24000000
Q8N1G4	69000000	44800000	146000	22497500	107000000	110000000	146000	158500000	164000000	201000000	146000	237000000	146000	21600000	146000	31800000	143000000	107000000	273000000	31800000	56900000	59000000	86000000	111000000	9097500	72500000	86000000	33900000	98500000	72500000	86000000	20000000	98500000	72500000	86000000	111000000	98500000	72500000	86000000	111000000
Q8N7G1	89000000	49000000	31500000	40250000	121000000	149000000	31500000	163000000	224000000	307000000	31500000	346000000	310000000	76200000	31500000	52600000	304000000	121000000	385000000	52600000	69000000	86100000	133000000	130000000	103700000	109550000	133000000	57000000	131500000	109550000	133000000	20150000	131500000	109550000	133000000	130000000	131500000	109550000	133000000	130000000
Q8NBJ5	61000000	146000	10000000	5097500	7400000	146000	10000000	8597500	208000000	216000000	10000000	290500000	90000000	146000	10000000	20297500	112000000	7400000	365000000	20297500	30597500	76300000	58000000	137000000	64750000	67150000	58000000	60530000	97500000	67150000	58000000	42295000	97500000	67150000	58000000	137000000	97500000	67150000	58000000	137000000
Q8NBS9	342000000	66600000	50000000	58300000	92000000	137000000	50000000	139000000	118000000	191000000	50000000	191500000	28100000	23000000	50000000	25500000	43700000	92000000	192000000	25500000	204300000	205000000	262000000	360000000	9097500	233500000	262000000	62000000	311000000	233500000	262000000	39200000	311000000	233500000	262000000	360000000	311000000	233500000	262000000	360000000
Q8NC51	71000000	53000000	49100000	51050000	212000000	216000000	49100000	231000000	141000000	104000000	49100000	146500000	106000000	31500000	49100000	26050000	19000000	212000000	189000000	26050000	62000000	108400000	93000000	165000000	41000000	100700000	93000000	146000	129000000	100700000	93000000	38895000	129000000	100700000	93000000	165000000	129000000	100700000	93000000	165000000
Q8TCT9	59000000	22000000	146000	11097500	97000000	80000000	146000	124500000	70000000	98000000	146000	106500000	54000000	146000	146000	12597500	56000000	97000000	115000000	12597500	40500000	43700000	18800000	18100000	31110000	31250000	18800000	13300000	18450000	31250000	18800000	36295000	18450000	31250000	18800000	18100000	18450000	31250000	18800000	18100000
Q8TDN6	12000000	146000	146000	146000	189000000	98000000	146000	200500000	50600000	55000000	146000	67000000	49000000	146000	146000	146000	1560000000	189000000	79000000	146000	6097500	14000000	18000000	37000000	146000	16000000	18000000	38900000	27500000	16000000	18000000	17100000	27500000	16000000	18000000	37000000	27500000	16000000	18000000	37000000
Q8TE01	89000000	89000000	146000	44597500	259000000	296000000	146000	337000000	277000000	308000000	146000	456500000	107000000	35660000	146000	27830000	2600000	259000000	605000000	27830000	89000000	31000000	50000000	48000000	25400000	40500000	50000000	232600000	49000000	40500000	50000000	29500000	49000000	40500000	50000000	48000000	49000000	40500000	50000000	48000000
P26583	146000	146000	4900000	2547500	41400000	31000000	4900000	46500000	26000000	48000000	4900000	58000000	68000000	5100000	4900000	9050000	119000000	41400000	68000000	9050000	146000	23000000	16000000	56000000	1278000000	14600000	16000000	6800000	36000000	14600000	16000000	44750000	36000000	14600000	16000000	56000000	36000000	14600000	16000000	56000000
Q92499	7600000	17880000	7770000	12825000	12100000	16300000	7770000	41150000	128000000	178000000	7770000	209000000	12000000	146000	7770000	9097500	99000000	12100000	240000000	9097500	12740000	25400000	18000000	58000000	15097500	21700000	18000000	94500000	38000000	21700000	18000000	56500000	38000000	21700000	18000000	58000000	38000000	21700000	18000000	58000000
Q92526	146000	640000	22000000	11320000	21300000	48500000	22000000	54750000	247000000	410000000	22000000	378500000	146000	8030000	22000000	17015000	89000000	21300000	347000000	17015000	417500	167000000	41000000	161000000	59750000	104000000	41000000	50400000	101000000	104000000	41000000	3097500	101000000	104000000	41000000	161000000	101000000	104000000	41000000	161000000
Q92688	22000000	32000000	35000000	33500000	318000000	376000000	35000000	548000000	206000000	246000000	35000000	300000000	172000000	94800000	35000000	63700000	171000000	318000000	354000000	63700000	27000000	28000000	78000000	60000000	29900000	53000000	78000000	49200000	69000000	53000000	78000000	16000000	69000000	53000000	78000000	60000000	69000000	53000000	78000000	60000000
Q92734	105000000	57000000	24000000	40500000	196000000	187000000	24000000	291000000	159000000	212000000	24000000	249000000	120000000	40450000	24000000	34725000	129000000	196000000	286000000	34725000	81000000	60000000	69300000	95000000	48500000	64650000	69300000	30000000	82150000	64650000	69300000	12500000	82150000	64650000	69300000	95000000	82150000	64650000	69300000	95000000
Q92900	56000000	36000000	5000000	20500000	38300000	62000000	5000000	78500000	110000000	108000000	5000000	110500000	122000000	48000000	5000000	28800000	163000000	38300000	113000000	28800000	46000000	33900000	41100000	76000000	15255000	37500000	41100000	39000000	58550000	37500000	41100000	8097500	58550000	37500000	41100000	76000000	58550000	37500000	41100000	76000000
Q969H8	162000000	61000000	50000000	55500000	106000000	13800000	50000000	22350000	48000000	81000000	50000000	69500000	22200000	33000000	50000000	16597500	42900000	106000000	58000000	16597500	111500000	102000000	93500000	174000000	54135000	97750000	141300000	174000000	133750000	97750000	93500000	90850000	133750000	97750000	93500000	174000000	133750000	97750000	93500000	174000000
Q969S3	6700000	146000	146000	146000	82400000	145000000	146000	163000000	140000000	120000000	146000	207000000	140000000	69100000	146000	40100000	25000000	82400000	294000000	40100000	3447500	2400000	6200000	146000	118000000	4300000	33000000	146000	3197500	4300000	6200000	35500000	3197500	4300000	6200000	146000	3197500	4300000	6200000	146000
Q96AG4	23000000	3400000	15600000	9500000	54400000	61000000	15600000	90500000	95000000	122000000	15600000	163000000	505000000	32700000	15600000	22850000	102200000	54400000	204000000	22850000	13200000	11000000	72000000	92000000	35500000	41500000	2100000	92000000	82000000	41500000	72000000	304650000	82000000	41500000	72000000	92000000	82000000	41500000	72000000	92000000
Q96C19	103000000	28000000	7600000	17800000	11000000	33000000	7600000	42500000	49100000	98000000	7600000	59000000	457000000	140910000	7600000	99605000	138000000	11000000	20000000	99605000	65500000	70700000	93900000	110900000	146000	82300000	32000000	110900000	102400000	82300000	93900000	92075000	102400000	82300000	93900000	110900000	102400000	82300000	93900000	110900000
Q96F07	53000000	37000000	146000	18597500	87000000	129400000	146000	118200000	19600000	2600000	146000	17300000	408000000	131500000	146000	100800000	97000000	87000000	32000000	100800000	45000000	15400000	17900000	54000000	63900000	16650000	9300000	54000000	35950000	16650000	17900000	131200000	35950000	16650000	17900000	54000000	35950000	16650000	17900000	54000000
Q96G03	12300000	41600000	10000000	25800000	67000000	70000000	10000000	95100000	52000000	127000000	10000000	92500000	146000	16000000	10000000	24450000	110000000	67000000	58000000	24450000	26950000	56000000	31000000	139000000	78150000	43500000	20000000	139000000	85000000	43500000	31000000	31350000	85000000	43500000	31000000	139000000	85000000	43500000	31000000	139000000
Q96HE7	85000000	64000000	16100000	40050000	478000000	414000000	16100000	510500000	146000	2092000000	16100000	1569500000	222000000	100000000	16100000	50097500	169000000	478000000	1047000000	50097500	74500000	106000000	119000000	172000000	65150000	112500000	146000	172000000	145500000	112500000	119000000	104400000	145500000	112500000	119000000	172000000	145500000	112500000	119000000	172000000
Q96KP4	50700000	1200000	23700000	12450000	58000000	129000000	23700000	106500000	25100000	41300000	23700000	42150000	550000000	234300000	23700000	267500000	118000000	58000000	43000000	267500000	25950000	129000000	5400000	152000000	35150000	67200000	3800000	152000000	78700000	67200000	5400000	25500000	78700000	67200000	5400000	152000000	78700000	67200000	5400000	152000000
Q96QK1	90000000	45200000	20300000	32750000	59000000	60000000	20300000	30097500	19000000	56000000	20300000	42000000	1110000000	755000000	20300000	561150000	37000000	59000000	28000000	561150000	67600000	93000000	72000000	140000000	89450000	82500000	83800000	140000000	106000000	82500000	72000000	10050000	106000000	82500000	72000000	140000000	106000000	82500000	72000000	140000000
Q96T76	15600000	17000000	146000	8597500	199000000	184000000	146000	201500000	262000000	298000000	146000	339000000	1420000000	579300000	146000	403650000	164000000	199000000	380000000	403650000	16300000	11100000	17300000	25900000	53050000	14200000	272700000	25900000	21600000	14200000	17300000	16097500	21600000	14200000	17300000	25900000	21600000	14200000	17300000	25900000
Q96TA1	173000000	98050000	15100000	56575000	677000000	800000000	15100000	843000000	720000	38000000	15100000	24450000	670000000	294900000	15100000	230150000	114000000	677000000	10900000	230150000	135525000	152000000	146000000	291000000	11200000	149000000	31400000	291000000	218500000	149000000	146000000	12150000	218500000	149000000	146000000	291000000	218500000	149000000	146000000	291000000
Q99426	40000000	146000	146000	146000	61000000	66700000	146000	104850000	44200000	54000000	146000	58500000	183000000	73000000	146000	41000000	215000000	61000000	63000000	41000000	20097500	23000000	48000000	101000000	76100000	35500000	24880000	101000000	74500000	35500000	48000000	27000000	74500000	35500000	48000000	101000000	74500000	35500000	48000000	101000000
Q99497	449000000	290100000	72200000	181150000	50000000	85000000	72200000	117000000	116000000	189000000	72200000	193500000	34800000	42000000	72200000	21097500	22800000	50000000	198000000	21097500	369550000	383000000	335000000	503000000	61000000	359000000	94830000	503000000	419000000	359000000	335000000	12597500	419000000	359000000	335000000	503000000	419000000	359000000	335000000	503000000
Q99536	103000000	64490000	16000000	40245000	102000000	149000000	16000000	166500000	554000000	723000000	16000000	818500000	103000000	64490000	16000000	40245000	102000000	102000000	914000000	40245000	83745000	37200000	159000000	109000000	81500000	98100000	34800000	109000000	134000000	98100000	159000000	6150000	134000000	98100000	159000000	109000000	134000000	98100000	159000000	109000000
Q99623	130000000	46000000	146000	23097500	98000000	118000000	146000	154000000	11100000	7000000	146000	27400000	130000000	46000000	146000	23097500	98000000	98000000	47800000	23097500	88000000	62300000	134200000	139000000	32150000	98250000	144200000	139000000	136600000	98250000	134200000	41997500	136600000	98250000	134200000	139000000	136600000	98250000	134200000	139000000
Q9BQ39	8500000	146000	146000	146000	67000000	146000	146000	69597500	37000000	65000000	146000	83500000	8500000	146000	146000	146000	67000000	67000000	102000000	146000	4347500	6500000	6900000	40400000	356750000	6700000	41000000	40400000	23650000	6700000	6900000	218350000	23650000	6700000	6900000	40400000	23650000	6700000	6900000	40400000
Q9BQG0	62400000	2200000	146000	1197500	15900000	19800000	146000	32400000	59300000	42600000	146000	70800000	62400000	2200000	146000	1197500	15900000	15900000	99000000	1197500	32300000	14300000	17000000	47200000	53950000	15650000	63900000	47200000	32100000	15650000	17000000	16650000	32100000	15650000	17000000	47200000	32100000	15650000	17000000	47200000
Q9BR76	105000000	45000000	16000000	30500000	12500000	10000000	16000000	22700000	177000000	190000000	16000000	172500000	105000000	45000000	16000000	30500000	12500000	12500000	155000000	30500000	75000000	117000000	101000000	177000000	847500	109000000	76000000	177000000	139000000	109000000	101000000	12537500	139000000	109000000	101000000	177000000	139000000	109000000	101000000	177000000
Q9BRA2	59000000	47400000	31800000	39600000	191000000	220000000	31800000	316000000	69400000	93000000	31800000	107500000	59000000	47400000	31800000	39600000	191000000	191000000	122000000	39600000	53200000	22000000	48000000	43000000	101355000	35000000	51100000	43000000	45500000	35000000	48000000	72415000	45500000	35000000	48000000	43000000	45500000	35000000	48000000	43000000
Q9BS26	32000000	33000000	146000	16597500	18400000	146000	146000	31897500	55000000	62400000	146000	73200000	32000000	33000000	146000	16597500	18400000	18400000	84000000	16597500	32500000	19000000	72000000	34000000	97950000	45500000	40000000	34000000	53000000	45500000	72000000	22050000	53000000	45500000	72000000	34000000	53000000	45500000	72000000	34000000
Q9BUF5	15000000	35300000	42600000	38950000	168000000	222000000	42600000	237000000	142000000	177000000	42600000	187000000	15000000	35300000	42600000	38950000	168000000	168000000	197000000	38950000	25150000	111000000	106000000	169000000	29550000	108500000	566500000	169000000	137500000	108500000	106000000	136100000	137500000	108500000	106000000	169000000	137500000	108500000	106000000	169000000
Q9BVA1	146000	146000	146000	146000	25000000	79000000	146000	97500000	17000000	16600000	146000	28300000	146000	146000	146000	146000	25000000	25000000	40000000	146000	146000	4200000	41200000	74000000	6097500	22700000	31400000	74000000	57600000	22700000	41200000	20597500	57600000	22700000	41200000	74000000	57600000	22700000	41200000	74000000
Q9BXP5	55900000	13000000	146000	6597500	101600000	111700000	146000	172850000	240000000	245000000	146000	338500000	55900000	13000000	146000	6597500	101600000	101600000	432000000	6597500	34450000	33000000	44000000	98000000	3847500	38500000	164700000	98000000	71000000	38500000	44000000	98000000	71000000	38500000	44000000	98000000	71000000	38500000	44000000	98000000
Q9BY44	21900000	8900000	146000	4547500	18600000	20000000	146000	40000000	121000000	102000000	146000	175500000	21900000	8900000	146000	4547500	18600000	18600000	249000000	4547500	15400000	24700000	12600000	27900000	7395000	18650000	146000	27900000	20250000	18650000	20000000	27900000	20250000	18650000	12600000	27900000	20250000	18650000	12600000	27900000
Q9BZT4	14000000	1200000	31000000	16100000	73000000	75000000	31000000	99000000	196000000	242000000	31000000	321000000	14000000	1200000	31000000	16100000	73000000	73000000	400000000	16100000	7600000	146000	146000	110000000	33850000	146000	238400000	110000000	55097500	146000	20150000	110000000	55097500	146000	146000	110000000	55097500	146000	146000	110000000
Q9BZZ5	38400000	14600000	6400000	12950000	135000000	115000000	6400000	150000000	15700000	33000000	6400000	38650000	38400000	14600000	6400000	12950000	135000000	135000000	44300000	12950000	28950000	17700000	53500000	39000000	28450000	35600000	100200000	39000000	46250000	35600000	42295000	39000000	46250000	35600000	53500000	39000000	46250000	35600000	53500000	39000000
Q9H0U4	146000	24000000	36400000	30200000	116000000	171000000	36400000	171500000	382000000	410000000	36400000	580000000	146000	24000000	36400000	30200000	116000000	116000000	750000000	30200000	12097500	25000000	53100000	146000	8597500	39050000	358700000	146000	26647500	39050000	39200000	146000	26647500	39050000	53100000	146000	26647500	39050000	53100000	146000
Q9H488	23000000	146000	13000000	6597500	670000000	780000000	13000000	865500000	128000000	103000000	13000000	150500000	23000000	146000	13000000	6597500	670000000	670000000	198000000	6597500	11597500	44500000	47000000	79900000	186800000	45750000	200000000	79900000	63450000	45750000	38895000	79900000	63450000	45750000	47000000	79900000	63450000	45750000	47000000	79900000
Q9HAV7	164000000	74530000	25000000	49765000	98000000	73000000	25000000	118500000	285000000	291000000	25000000	407500000	164000000	74530000	25000000	49765000	98000000	98000000	524000000	49765000	119265000	106000000	97000000	151000000	7097500	101500000	146000	151000000	124000000	101500000	36295000	151000000	124000000	101500000	97000000	151000000	124000000	101500000	97000000	151000000
Q9HBB3	291000000	84800000	87300000	86050000	240000000	256000000	87300000	313500000	103000000	162000000	87300000	172000000	291000000	84800000	87300000	86050000	240000000	240000000	182000000	86050000	187900000	271000000	342000000	401000000	64750000	306500000	113100000	401000000	371500000	306500000	17100000	401000000	371500000	306500000	342000000	401000000	371500000	306500000	342000000	401000000
Q9HDC9	33000000	146000	146000	146000	22600000	37000000	146000	42500000	83000000	109400000	146000	111500000	33000000	146000	146000	146000	22600000	22600000	113600000	146000	16597500	20300000	37000000	22000000	29950000	28650000	4000000	22000000	29500000	28650000	29500000	22000000	29500000	28650000	37000000	22000000	29500000	28650000	37000000	22000000
Q9NQC3	499000000	130000000	34000000	82000000	72000000	42200000	34000000	69600000	24000000	64000000	34000000	60000000	499000000	130000000	34000000	82000000	72000000	72000000	56000000	82000000	314500000	258000000	390000000	358000000	47630000	324000000	23000000	358000000	374000000	324000000	44750000	358000000	374000000	324000000	390000000	358000000	374000000	324000000	390000000	358000000
Q9NR30	212000000	62850000	31800000	47325000	232000000	313000000	31800000	326500000	436000000	361000000	31800000	500500000	212000000	62850000	31800000	47325000	232000000	232000000	640000000	47325000	137425000	157000000	157000000	230000000	50800000	157000000	64800000	230000000	193500000	157000000	56500000	230000000	193500000	157000000	157000000	230000000	193500000	157000000	157000000	230000000
Q9NR45	66000000	47600000	16000000	31800000	32000000	34000000	16000000	29500000	28000000	19000000	16000000	9597500	66000000	47600000	16000000	31800000	32000000	32000000	146000	31800000	56800000	106000000	116400000	139000000	38870000	111200000	146000	139000000	127700000	111200000	3097500	139000000	127700000	111200000	116400000	139000000	127700000	111200000	116400000	139000000
Q9NSD9	115000000	73100000	146000	36647500	146000	37000000	146000	46900000	147000000	264000000	146000	302500000	115000000	73100000	146000	36647500	146000	146000	341000000	36647500	94050000	78000000	88400000	160000000	50250000	83200000	146000	160000000	124200000	83200000	16000000	160000000	124200000	83200000	88400000	160000000	124200000	83200000	88400000	160000000
Q9NSE4	146000	20800000	146000	10497500	50000000	146000	146000	42597500	256000000	361000000	146000	373000000	146000	20800000	146000	10497500	50000000	50000000	385000000	10497500	10497500	1900000	146000	58000000	105000000	1047500	29500000	58000000	29097500	1047500	12500000	58000000	29097500	1047500	146000	58000000	29097500	1047500	146000	58000000
Q9NTJ3	21000000	17000000	2000000	9500000	32000000	94000000	2000000	47097500	14000000	29000000	2000000	14597500	21000000	17000000	2000000	9500000	32000000	32000000	146000	9500000	19000000	10000000	25000000	32000000	27400000	17500000	52850000	32000000	28500000	17500000	8097500	32000000	28500000	17500000	25000000	32000000	28500000	17500000	25000000	32000000
Q9NYF8	21000000	146000	146000	146000	336000000	384000000	146000	487500000	70000000	78000000	146000	98000000	21000000	146000	146000	146000	336000000	336000000	118000000	146000	10597500	35900000	72000000	65000000	7330000	53950000	1300000	65000000	68500000	53950000	90850000	65000000	68500000	53950000	72000000	65000000	68500000	53950000	72000000	65000000
Q9NZ23	695000000	142100000	150000000	146050000	6300000	146000	150000000	1197500	73000000	51000000	150000000	72500000	695000000	142100000	150000000	146050000	6300000	6300000	94000000	146050000	418550000	547000000	624000000	694000000	14597500	585500000	133100000	694000000	659000000	585500000	35500000	694000000	659000000	585500000	624000000	694000000	659000000	585500000	624000000	694000000
Q9NZM1	34000000	146000	146000	146000	28000000	146000	146000	81097500	4000000	13000000	146000	6597500	34000000	146000	146000	146000	28000000	28000000	146000	146000	17097500	10100000	6800000	52000000	79550000	8450000	9200000	52000000	29400000	8450000	304650000	52000000	29400000	8450000	6800000	52000000	29400000	8450000	6800000	52000000
Q9NZN4	83000000	47700000	146000	23947500	177000000	234000000	146000	253000000	41600000	15000000	146000	22500000	83000000	47700000	146000	23947500	177000000	177000000	30000000	23947500	65350000	39000000	63300000	99000000	6100000	51150000	112000000	99000000	81150000	51150000	92075000	99000000	81150000	51150000	63300000	99000000	81150000	51150000	63300000	99000000
Q9P287	14000000	146000	11000000	5597500	214000000	273000000	11000000	297000000	37000000	68800000	11000000	90900000	14000000	146000	11000000	5597500	214000000	214000000	113000000	5597500	7097500	13000000	25900000	22000000	9350000	19450000	72700000	22000000	23950000	19450000	131200000	22000000	23950000	19450000	25900000	22000000	23950000	19450000	25900000	22000000
Q9UBF2	49000000	146000	146000	146000	35000000	146000	146000	70597500	75700000	69800000	146000	124900000	49000000	146000	146000	146000	35000000	35000000	180000000	146000	24597500	1400000	22000000	94200000	5000000	11700000	6000000	94200000	58100000	11700000	31350000	94200000	58100000	11700000	22000000	94200000	58100000	11700000	22000000	94200000
Q9UHD8	155000000	100630000	19700000	60165000	230000000	187000000	19700000	247000000	73000000	31000000	19700000	49500000	155000000	100630000	19700000	60165000	230000000	230000000	68000000	60165000	127815000	89000000	97000000	178000000	53000000	93000000	155200000	178000000	137500000	93000000	104400000	178000000	137500000	93000000	97000000	178000000	137500000	93000000	97000000	178000000
Q9UHX1	146000	21600000	42000000	31800000	143000000	157000000	42000000	220000000	66000000	68000000	42000000	92000000	146000	21600000	42000000	31800000	143000000	143000000	116000000	31800000	10897500	69000000	15000000	110000000	23200000	42000000	65300000	110000000	62500000	42000000	25500000	110000000	62500000	42000000	15000000	110000000	62500000	42000000	15000000	110000000
Q9UKM9	310000000	76200000	29000000	52600000	304000000	112000000	29000000	101500000	9600000	10000000	29000000	14000000	310000000	76200000	29000000	52600000	304000000	304000000	18000000	52600000	193100000	206000000	286000000	319000000	64410000	246000000	19300000	319000000	302500000	246000000	10050000	319000000	302500000	246000000	286000000	319000000	302500000	246000000	286000000	319000000
Q9UMS4	90000000	146000	40400000	20297500	112000000	154000000	40400000	193500000	2620000000	4060000000	40400000	4190000000	90000000	146000	40400000	20297500	112000000	112000000	4320000000	20297500	45097500	132000000	65000000	270000000	64495000	98500000	15000000	270000000	167500000	98500000	16097500	270000000	167500000	98500000	65000000	270000000	167500000	98500000	65000000	270000000
Q9UQM3	28100000	23000000	28000000	25500000	43700000	39000000	28000000	74450000	19000000	48000000	28000000	35000000	28100000	23000000	28000000	25500000	43700000	43700000	22000000	25500000	25550000	211000000	79000000	204000000	9597500	145000000	46000000	204000000	141500000	145000000	12150000	204000000	141500000	145000000	79000000	204000000	141500000	145000000	79000000	204000000
Q9Y230	106000000	31500000	20600000	26050000	19000000	19000000	20600000	21000000	25000000	31000000	20600000	40300000	106000000	31500000	20600000	26050000	19000000	19000000	49600000	26050000	68750000	43000000	101000000	135000000	113000000	72000000	105100000	135000000	118000000	72000000	27000000	135000000	118000000	72000000	101000000	135000000	118000000	72000000	101000000	135000000
Q9Y266	54000000	146000	25000000	12597500	56000000	114300000	25000000	103150000	1500000000	2060000000	25000000	2240000000	54000000	146000	25000000	12597500	56000000	56000000	2420000000	12597500	27097500	68000000	55000000	68000000	2597500	61500000	35450000	68000000	61500000	61500000	12597500	68000000	61500000	61500000	55000000	68000000	61500000	61500000	55000000	68000000
Q9Y295	49000000	146000	146000	146000	1560000000	1970000000	146000	2295000000	115000000	146000	146000	130097500	49000000	146000	146000	146000	1560000000	1560000000	260000000	146000	24597500	20800000	36200000	25200000	50500000	28500000	69700000	25200000	30700000	28500000	6150000	25200000	30700000	28500000	36200000	25200000	30700000	28500000	36200000	25200000
Q9Y383	107000000	35660000	20000000	27830000	2600000	46000000	20000000	31000000	97000000	116000000	20000000	135500000	107000000	35660000	20000000	27830000	2600000	2600000	155000000	27830000	71330000	87300000	128000000	203000000	23300000	107650000	99200000	203000000	165500000	107650000	41997500	203000000	165500000	107650000	128000000	203000000	165500000	107650000	128000000	203000000
Q9Y3F4	68000000	5100000	13000000	9050000	119000000	124000000	13000000	149000000	1599000000	2060000000	13000000	2029000000	68000000	5100000	13000000	9050000	119000000	119000000	1998000000	9050000	36550000	69000000	80000000	130000000	21450000	74500000	30000000	130000000	105000000	74500000	218350000	130000000	105000000	74500000	80000000	130000000	105000000	74500000	80000000	130000000
Q9Y3I0	12000000	146000	18000000	9097500	99000000	88000000	18000000	138000000	985000000	1210000000	18000000	1493000000	12000000	146000	18000000	9097500	99000000	99000000	1776000000	9097500	6097500	35000000	146000	49000000	22900000	17597500	4500000	49000000	24597500	17597500	16650000	49000000	24597500	17597500	146000	49000000	24597500	17597500	146000	49000000
Q9Y3U8	146000	8030000	26000000	17015000	89000000	146000000	26000000	162500000	126000000	102000000	26000000	117000000	146000	8030000	26000000	17015000	89000000	89000000	132000000	17015000	4112500	23000000	35000000	146000	215550000	29000000	32000000	146000	17597500	29000000	12537500	146000	17597500	29000000	35000000	146000	17597500	29000000	35000000	146000
Q9Y490	172000000	94800000	32600000	63700000	171000000	153000000	32600000	173000000	82000000	82000000	32600000	99000000	172000000	94800000	32600000	63700000	171000000	171000000	116000000	63700000	133400000	134000000	140000000	294000000	73400000	137000000	213700000	294000000	217000000	137000000	72415000	294000000	217000000	137000000	140000000	294000000	217000000	137000000	140000000	294000000
Q9Y4L1	120000000	40450000	29000000	34725000	129000000	143000000	29000000	174500000	48000000	87000000	29000000	56000000	120000000	40450000	29000000	34725000	129000000	129000000	25000000	34725000	80225000	123000000	96000000	216000000	85450000	109500000	141200000	216000000	156000000	109500000	22050000	216000000	156000000	109500000	96000000	216000000	156000000	109500000	96000000	216000000
Q9Y570	122000000	48000000	9600000	28800000	163000000	243000000	9600000	267000000	4410000000	5410000000	9600000	6185000000	122000000	48000000	9600000	28800000	163000000	163000000	6960000000	28800000	85000000	72000000	58000000	106000000	1111000000	65000000	21000000	106000000	82000000	65000000	136100000	20000000	82000000	65000000	58000000	106000000	82000000	65000000	58000000	106000000
Q9Y5K6	22200000	33000000	146000	16597500	42900000	56000000	146000	75650000	87100000	99000000	146000	134500000	22200000	33000000	146000	16597500	42900000	42900000	170000000	16597500	27600000	44600000	53000000	77000000	50290000	48800000	146000	77000000	65000000	48800000	20597500	20150000	65000000	48800000	53000000	77000000	65000000	48800000	53000000	77000000
Q9Y678	140000000	69100000	11100000	40100000	25000000	24700000	11100000	41350000	65000000	87000000	11100000	97500000	140000000	69100000	11100000	40100000	25000000	25000000	108000000	40100000	104550000	118000000	146000000	215000000	44670000	132000000	65000000	215000000	180500000	132000000	146000000	42295000	180500000	132000000	146000000	215000000	180500000	132000000	146000000	215000000
Q9Y6E3	505000000	32700000	13000000	22850000	102200000	158000000	13000000	173500000	72000000	87000000	13000000	107500000	505000000	32700000	13000000	22850000	102200000	102200000	128000000	22850000	268850000	59500000	62300000	76000000	30000000	60900000	2400000	76000000	69150000	60900000	62300000	39200000	69150000	60900000	62300000	76000000	69150000	60900000	62300000	76000000
V9HW26	457000000	140910000	58300000	99605000	138000000	157000000	58300000	193000000	138000000	229000000	58300000	215500000	457000000	140910000	58300000	99605000	138000000	138000000	202000000	99605000	298955000	276000000	389000000	450000000	70000000	332500000	146000	450000000	414600000	332500000	389000000	38895000	414600000	332500000	389000000	450000000	414600000	332500000	389000000	450000000
V9HW31	408000000	131500000	70100000	100800000	97000000	63300000	70100000	144150000	133000000	184000000	70100000	203000000	408000000	131500000	70100000	100800000	97000000	97000000	222000000	100800000	269750000	260000000	368000000	406000000	38800000	314000000	26840000	406000000	387000000	314000000	368000000	36295000	387000000	314000000	368000000	406000000	387000000	314000000	368000000	406000000
V9HW62	146000	16000000	32900000	24450000	110000000	103000000	32900000	156500000	153000000	173000000	32900000	221500000	146000	16000000	32900000	24450000	110000000	110000000	270000000	24450000	8097500	18000000	45000000	35000000	318050000	31500000	51000000	35000000	40000000	31500000	45000000	17100000	40000000	31500000	45000000	35000000	40000000	31500000	45000000	35000000
V9HW85	222000000	100000000	146000	50097500	169000000	143000000	146000	214600000	536000000	661000000	146000	675500000	222000000	100000000	146000	50097500	169000000	169000000	690000000	50097500	161000000	65000000	43000000	63000000	68340000	54000000	219100000	63000000	53000000	54000000	43000000	29500000	53000000	54000000	43000000	63000000	53000000	54000000	43000000	63000000
V9HW88	550000000	234300000	300700000	267500000	118000000	111400000	300700000	182700000	36200000	51100000	300700000	52050000	550000000	234300000	300700000	267500000	118000000	118000000	53000000	267500000	392150000	726000000	560000000	983000000	4597500	643000000	34400000	983000000	771500000	643000000	560000000	44750000	771500000	643000000	560000000	983000000	771500000	643000000	560000000	983000000
V9HWB8	1110000000	755000000	367300000	561150000	37000000	4500000	367300000	45250000	29000000	29000000	367300000	54000000	1110000000	755000000	367300000	561150000	37000000	37000000	79000000	561150000	932500000	1479000000	1460000000	2870000000	129550000	1469500000	13600000	2870000000	2165000000	1469500000	1460000000	56500000	2165000000	1469500000	1460000000	2870000000	2165000000	1469500000	1460000000	2870000000
V9HWE0	1420000000	579300000	228000000	403650000	164000000	192000000	269000000	230500000	4920000000	6500000000	7860000000	7180000000	1420000000	579300000	228000000	403650000	164000000	164000000	7860000000	403650000	999650000	1170000000	1870000000	1990000000	21250000	1520000000	113000000	1990000000	1930000000	1520000000	1870000000	3097500	1930000000	1520000000	1870000000	1990000000	1930000000	1520000000	1870000000	1990000000
V9HWI3	670000000	294900000	165400000	230150000	114000000	227000000	162000000	194500000	2100000	9500000	28000000	18750000	670000000	294900000	165400000	230150000	114000000	114000000	28000000	230150000	482450000	625000000	1018000000	1018000000	55200000	821500000	310700000	1018000000	1018000000	821500000	1018000000	16000000	1018000000	821500000	1018000000	1018000000	1018000000	821500000	1018000000	1018000000
V9HWJ1	183000000	73000000	9000000	41000000	215000000	217000000	211000000	214000000	352000000	331000000	359000000	345000000	183000000	73000000	9000000	41000000	215000000	215000000	359000000	41000000	128000000	125000000	208000000	247000000	89280000	166500000	33900000	247000000	227500000	166500000	208000000	12500000	227500000	166500000	208000000	247000000	227500000	166500000	208000000	247000000
X5DR09	34800000	42000000	146000	21097500	22800000	42300000	32000000	37150000	714000000	930000000	576000000	753000000	34800000	42000000	146000	21097500	22800000	22800000	576000000	21097500	38400000	27000000	43500000	102000000	44470000	35250000	57000000	102000000	72750000	35250000	43500000	8097500	72750000	35250000	43500000	102000000	72750000	35250000	43500000	102000000
Supplementary Table S3. Results of one-way univariate analysis of variance (ANOVA) of the proteins in keratinocytes isolated from the skin of healthy donors and psoriatic patients after UVB irradiation (60 mJ/cm2) and 24h incubation with a lipid extract of the microalgae Nannochloropsis oceanica (3 ng/mL).
	f.value	p.value	FDR	Fisher's LSD
A0A024R2M7	110.42	1.41e-20	1.07e-17	Control Algae - Control; Control UVB - Control; Control UVB Algae - Control; Psoriasis - Control; Psoriasis Algae - Control; Psoriasis UVB - Control; Control - Psoriasis UVB Algae; Psoriasis UVB - Control Algae; Control Algae - Psoriasis UVB Algae; Control UVB - Psoriasis; Control UVB - Psoriasis UVB Algae; Control UVB Algae - Psoriasis UVB Algae; Psoriasis UVB - Psoriasis; Psoriasis - Psoriasis …
A0A024R4U3	85.61	6.71e-19	2.53e-16	Control Algae - Control; Control UVB - Control; Control UVB Algae - Control; Control - Psoriasis UVB Algae; Control UVB - Control Algae; Control Algae - Psoriasis UVB Algae; Control UVB - Psoriasis; Control UVB - Psoriasis Algae; Control UVB - Psoriasis UVB; Control UVB - Psoriasis UVB Algae; Control UVB Algae - Psoriasis; Control UVB Algae - Psoriasis UVB Algae; Psoriasis - Psoriasis UVB Algae; …
A0A024R0P9	35.786	2.21e-13	5.56e-11	Control - Psoriasis; Control - Psoriasis UVB; Control - Psoriasis UVB Algae; Control Algae - Psoriasis; Control Algae - Psoriasis UVB; Control Algae - Psoriasis UVB Algae; Control UVB - Psoriasis; Control UVB - Psoriasis UVB; Control UVB - Psoriasis UVB Algae; Control UVB Algae - Psoriasis; Control UVB Algae - Psoriasis UVB; Control UVB Algae - Psoriasis UVB Algae; Psoriasis Algae - Psoriasis; Ps…
A0A024R7U6	32.404	8.72e-13	1.65e-10	Control - Psoriasis; Control - Psoriasis UVB; Control Algae - Psoriasis UVB; Control UVB - Psoriasis UVB; Control UVB Algae - Psoriasis; Control UVB Algae - Psoriasis UVB; Psoriasis - Psoriasis UVB; Psoriasis Algae - Psoriasis UVB; Psoriasis UVB Algae - Psoriasis UVB
P10644	28.815	4.31e-12	6.51e-10	Control - Psoriasis; Control - Psoriasis Algae; Control - Psoriasis UVB; Control - Psoriasis UVB Algae; Control Algae - Psoriasis; Control Algae - Psoriasis UVB; Control Algae - Psoriasis UVB Algae; Control UVB - Psoriasis; Control UVB - Psoriasis Algae; Control UVB - Psoriasis UVB; Control UVB - Psoriasis UVB Algae; Control UVB Algae - Psoriasis; Control UVB Algae - Psoriasis Algae; Control UVB …
Q9Y490	24.043	4.78e-11	6.01e-09	Control - Control UVB; Control - Control UVB Algae; Psoriasis UVB Algae - Control; Control Algae - Control UVB; Psoriasis - Control Algae; Psoriasis UVB - Control Algae; Psoriasis UVB Algae - Control Algae; Control UVB Algae - Control UVB; Psoriasis - Control UVB; Psoriasis Algae - Control UVB; Psoriasis UVB - Control UVB; Psoriasis UVB Algae - Control UVB; Psoriasis - Control UVB Algae; Psoriasi…
Q562Z4	23.456	6.6e-11	7.11e-09	Control - Control UVB; Psoriasis UVB - Control; Control Algae - Control UVB; Psoriasis - Control Algae; Psoriasis Algae - Control Algae; Psoriasis UVB - Control Algae; Control UVB Algae - Control UVB; Psoriasis - Control UVB; Psoriasis Algae - Control UVB; Psoriasis UVB - Control UVB; Psoriasis UVB Algae - Control UVB; Psoriasis - Control UVB Algae; Psoriasis Algae - Control UVB Algae; Psoriasis …
A0A024R608	22.539	1.11e-10	1.04e-08	Control Algae - Control; Control UVB - Control; Control UVB Algae - Control; Psoriasis - Control; Psoriasis Algae - Control; Psoriasis UVB - Control; Psoriasis UVB Algae - Control; Psoriasis Algae - Control Algae; Psoriasis UVB - Control Algae; Psoriasis UVB Algae - Control Algae
Q9Y230	19.555	6.74e-10	5.65e-08	Control - Control UVB; Psoriasis - Control; Psoriasis Algae - Control; Psoriasis UVB - Control; Psoriasis UVB Algae - Control; Psoriasis - Control Algae; Psoriasis Algae - Control Algae; Psoriasis UVB - Control Algae; Psoriasis UVB Algae - Control Algae; Psoriasis - Control UVB; Psoriasis Algae - Control UVB; Psoriasis UVB - Control UVB; Psoriasis UVB Algae - Control UVB; Psoriasis - Control UVB …
A0A024R5Z9	18.605	1.25e-09	9.46e-08	Control UVB - Control; Psoriasis UVB - Control; Control - Psoriasis UVB Algae; Control UVB - Control Algae; Psoriasis UVB - Control Algae; Control Algae - Psoriasis UVB Algae; Control UVB - Psoriasis; Control UVB - Psoriasis UVB Algae; Control UVB Algae - Psoriasis UVB Algae; Psoriasis - Psoriasis UVB Algae; Psoriasis Algae - Psoriasis UVB Algae; Psoriasis UVB - Psoriasis UVB Algae
Q9NZN4	17.666	2.37e-09	1.63e-07	Control - Control UVB; Control Algae - Control UVB; Control UVB Algae - Control UVB; Psoriasis - Control UVB; Psoriasis Algae - Control UVB; Psoriasis UVB - Control UVB; Psoriasis UVB Algae - Control UVB; Psoriasis UVB Algae - Control UVB Algae
Q99623	17.473	2.71e-09	1.71e-07	Control - Control UVB; Control Algae - Control UVB; Psoriasis UVB - Control Algae; Psoriasis UVB Algae - Control Algae; Control UVB Algae - Control UVB; Psoriasis - Control UVB; Psoriasis Algae - Control UVB; Psoriasis UVB - Control UVB; Psoriasis UVB Algae - Control UVB; Psoriasis UVB - Control UVB Algae; Psoriasis UVB Algae - Control UVB Algae
P40925	17.146	3.41e-09	1.98e-07	Control - Control Algae; Control - Control UVB; Control - Control UVB Algae; Psoriasis - Control; Psoriasis Algae - Control; Psoriasis UVB Algae - Control; Psoriasis - Control Algae; Psoriasis Algae - Control Algae; Psoriasis UVB - Control Algae; Psoriasis UVB Algae - Control Algae; Psoriasis - Control UVB; Psoriasis Algae - Control UVB; Psoriasis UVB - Control UVB; Psoriasis UVB Algae - Control …
P04844	16.057	7.52e-09	4.06e-07	Control - Psoriasis UVB Algae; Control Algae - Psoriasis UVB Algae; Control UVB - Psoriasis UVB Algae; Control UVB Algae - Psoriasis UVB Algae; Psoriasis - Psoriasis UVB Algae; Psoriasis Algae - Psoriasis UVB Algae; Psoriasis UVB - Psoriasis UVB Algae
Q15008	15.884	8.56e-09	4.31e-07	Control - Control UVB; Psoriasis - Control; Psoriasis UVB Algae - Control; Control Algae - Control UVB; Psoriasis - Control Algae; Psoriasis Algae - Control Algae; Psoriasis UVB - Control Algae; Psoriasis UVB Algae - Control Algae; Control UVB Algae - Control UVB; Psoriasis - Control UVB; Psoriasis Algae - Control UVB; Psoriasis UVB - Control UVB; Psoriasis UVB Algae - Control UVB; Psoriasis - Co…
Q9NTJ3	15.417	1.22e-08	5.56e-07	Control - Control UVB; Control Algae - Control UVB; Control UVB Algae - Control UVB; Psoriasis - Control UVB; Psoriasis Algae - Control UVB; Psoriasis UVB - Control UVB; Psoriasis UVB Algae - Control UVB; Psoriasis - Control UVB Algae; Psoriasis UVB - Control UVB Algae; Psoriasis UVB Algae - Control UVB Algae; Psoriasis UVB Algae - Psoriasis Algae
A0A024R3D8	15.338	1.3e-08	5.56e-07	Control - Psoriasis UVB Algae; Control Algae - Psoriasis UVB Algae; Control UVB - Psoriasis UVB Algae; Control UVB Algae - Psoriasis UVB Algae; Psoriasis - Psoriasis UVB Algae; Psoriasis Algae - Psoriasis UVB Algae; Psoriasis UVB - Psoriasis UVB Algae
Q9Y4L1	15.308	1.33e-08	5.56e-07	Control - Control UVB; Control - Control UVB Algae; Psoriasis UVB Algae - Control; Control Algae - Control UVB; Psoriasis - Control Algae; Psoriasis Algae - Control Algae; Psoriasis UVB Algae - Control Algae; Control UVB Algae - Control UVB; Psoriasis - Control UVB; Psoriasis Algae - Control UVB; Psoriasis UVB - Control UVB; Psoriasis UVB Algae - Control UVB; Psoriasis - Control UVB Algae; Psoria…
Q15046	15.227	1.41e-08	5.61e-07	Control - Control UVB; Control Algae - Control UVB; Control UVB Algae - Control UVB; Psoriasis - Control UVB; Psoriasis Algae - Control UVB; Psoriasis UVB - Control UVB; Psoriasis UVB Algae - Control UVB
P0CG39	14.871	1.86e-08	7.03e-07	Control - Psoriasis; Control - Psoriasis UVB; Control - Psoriasis UVB Algae; Control Algae - Psoriasis; Control Algae - Psoriasis UVB; Control Algae - Psoriasis UVB Algae; Control UVB - Psoriasis; Control UVB - Psoriasis UVB; Control UVB - Psoriasis UVB Algae; Control UVB Algae - Psoriasis; Control UVB Algae - Psoriasis UVB; Control UVB Algae - Psoriasis UVB Algae; Psoriasis Algae - Psoriasis; Ps…
Q9Y678	14.774	2.01e-08	7.23e-07	Control - Control UVB; Psoriasis - Control; Psoriasis Algae - Control; Psoriasis UVB - Control; Psoriasis UVB Algae - Control; Control Algae - Control UVB; Psoriasis - Control Algae; Psoriasis Algae - Control Algae; Psoriasis UVB - Control Algae; Psoriasis UVB Algae - Control Algae; Control UVB Algae - Control UVB; Psoriasis - Control UVB; Psoriasis Algae - Control UVB; Psoriasis UVB - Control UV…
Q9UQM3	14.32	2.89e-08	9.92e-07	Psoriasis - Control; Psoriasis Algae - Control; Psoriasis UVB - Control; Psoriasis UVB Algae - Control; Psoriasis - Control Algae; Psoriasis Algae - Control Algae; Psoriasis UVB - Control Algae; Psoriasis UVB Algae - Control Algae; Psoriasis - Control UVB; Psoriasis Algae - Control UVB; Psoriasis UVB - Control UVB; Psoriasis UVB Algae - Control UVB; Psoriasis - Control UVB Algae; Psoriasis Algae …
P35606	14.041	3.63e-08	1.17e-06	Control - Control UVB; Control Algae - Control UVB; Psoriasis - Control Algae; Psoriasis UVB Algae - Control Algae; Control UVB Algae - Control UVB; Psoriasis - Control UVB; Psoriasis Algae - Control UVB; Psoriasis UVB - Control UVB; Psoriasis UVB Algae - Control UVB; Psoriasis - Control UVB Algae; Psoriasis UVB Algae - Control UVB Algae
Q15370	14.006	3.73e-08	1.17e-06	Control - Control UVB; Control - Psoriasis Algae; Control - Psoriasis UVB Algae; Control Algae - Control UVB; Control Algae - Psoriasis Algae; Control Algae - Psoriasis UVB Algae; Control UVB Algae - Control UVB; Psoriasis - Control UVB; Psoriasis UVB - Control UVB; Control UVB - Psoriasis UVB Algae; Control UVB Algae - Psoriasis Algae; Control UVB Algae - Psoriasis UVB Algae; Psoriasis - Psorias…
A0A024R8W0	13.935	3.96e-08	1.2e-06	Control - Psoriasis UVB; Control Algae - Psoriasis; Control Algae - Psoriasis UVB; Control Algae - Psoriasis UVB Algae; Control UVB - Psoriasis; Control UVB - Psoriasis Algae; Control UVB - Psoriasis UVB; Control UVB - Psoriasis UVB Algae; Control UVB Algae - Psoriasis; Control UVB Algae - Psoriasis UVB; Psoriasis - Psoriasis UVB; Psoriasis Algae - Psoriasis UVB; Psoriasis UVB Algae - Psoriasis U…
O95433	13.716	4.74e-08	1.38e-06	Control - Psoriasis; Control - Psoriasis UVB; Control Algae - Psoriasis UVB; Control UVB - Psoriasis; Control UVB - Psoriasis UVB; Control UVB - Psoriasis UVB Algae; Control UVB Algae - Psoriasis; Control UVB Algae - Psoriasis UVB; Control UVB Algae - Psoriasis UVB Algae; Psoriasis Algae - Psoriasis; Psoriasis - Psoriasis UVB; Psoriasis Algae - Psoriasis UVB; Psoriasis UVB Algae - Psoriasis UVB
P37837	13.651	5.01e-08	1.4e-06	Psoriasis - Control; Psoriasis Algae - Control; Psoriasis UVB - Control; Psoriasis UVB Algae - Control; Psoriasis - Control Algae; Psoriasis Algae - Control Algae; Psoriasis UVB - Control Algae; Psoriasis UVB Algae - Control Algae; Psoriasis - Control UVB; Psoriasis Algae - Control UVB; Psoriasis UVB - Control UVB; Psoriasis UVB Algae - Control UVB; Psoriasis - Control UVB Algae; Psoriasis Algae …
P06132	13.297	6.75e-08	1.82e-06	Control - Psoriasis; Control - Psoriasis UVB; Control - Psoriasis UVB Algae; Control Algae - Psoriasis; Control Algae - Psoriasis UVB; Control Algae - Psoriasis UVB Algae; Control UVB - Psoriasis; Control UVB - Psoriasis UVB; Control UVB - Psoriasis UVB Algae; Control UVB Algae - Psoriasis; Control UVB Algae - Psoriasis UVB; Control UVB Algae - Psoriasis UVB Algae; Psoriasis Algae - Psoriasis; Ps…
A0A024R2Q4	13.106	7.95e-08	2.06e-06	Control Algae - Control; Control UVB - Control; Control UVB Algae - Control; Psoriasis - Control; Psoriasis Algae - Control; Psoriasis UVB - Control; Psoriasis UVB Algae - Control; Control UVB - Control Algae; Control UVB - Psoriasis; Control UVB - Psoriasis UVB
O60701	13.073	8.18e-08	2.06e-06	Control - Psoriasis UVB Algae; Control Algae - Psoriasis UVB Algae; Control UVB - Psoriasis UVB Algae; Control UVB Algae - Psoriasis UVB Algae; Psoriasis - Psoriasis UVB Algae; Psoriasis Algae - Psoriasis UVB Algae; Psoriasis UVB - Psoriasis UVB Algae
J3KN16	12.908	9.44e-08	2.3e-06	Control - Psoriasis UVB; Control - Psoriasis UVB Algae; Control Algae - Psoriasis UVB Algae; Control UVB - Psoriasis; Control UVB - Psoriasis UVB; Control UVB - Psoriasis UVB Algae; Control UVB Algae - Psoriasis UVB; Control UVB Algae - Psoriasis UVB Algae; Psoriasis - Psoriasis UVB Algae; Psoriasis Algae - Psoriasis UVB; Psoriasis Algae - Psoriasis UVB Algae; Psoriasis UVB - Psoriasis UVB Algae
E9PFW3	12.86	9.84e-08	2.32e-06	Control - Psoriasis UVB Algae; Control Algae - Psoriasis UVB Algae; Control UVB - Psoriasis; Control UVB - Psoriasis UVB Algae; Control UVB Algae - Psoriasis UVB Algae; Psoriasis - Psoriasis UVB Algae; Psoriasis Algae - Psoriasis UVB Algae; Psoriasis UVB - Psoriasis UVB Algae
P12081	12.772	1.06e-07	2.43e-06	Control - Psoriasis UVB Algae; Control Algae - Control UVB; Control Algae - Psoriasis UVB Algae; Psoriasis Algae - Control UVB; Psoriasis UVB - Control UVB; Control UVB - Psoriasis UVB Algae; Control UVB Algae - Psoriasis UVB Algae; Psoriasis - Psoriasis UVB Algae; Psoriasis Algae - Psoriasis UVB Algae; Psoriasis UVB - Psoriasis UVB Algae
P49327	12.691	1.14e-07	2.53e-06	Control - Control UVB; Psoriasis UVB Algae - Control; Control Algae - Control UVB; Psoriasis - Control Algae; Psoriasis UVB Algae - Control Algae; Control UVB Algae - Control UVB; Psoriasis - Control UVB; Psoriasis Algae - Control UVB; Psoriasis UVB - Control UVB; Psoriasis UVB Algae - Control UVB; Psoriasis UVB Algae - Control UVB Algae; Psoriasis UVB Algae - Psoriasis Algae; Psoriasis UVB Algae…
P18085	12.646	1.19e-07	2.56e-06	Control - Psoriasis Algae; Control - Psoriasis UVB; Control Algae - Psoriasis Algae; Control Algae - Psoriasis UVB; Control UVB - Psoriasis Algae; Control UVB - Psoriasis UVB; Control UVB Algae - Psoriasis Algae; Control UVB Algae - Psoriasis UVB; Psoriasis - Psoriasis Algae; Psoriasis - Psoriasis UVB; Psoriasis UVB Algae - Psoriasis Algae; Psoriasis UVB Algae - Psoriasis UVB
P02792	12.591	1.25e-07	2.61e-06	Control - Psoriasis UVB Algae; Control UVB - Control Algae; Control Algae - Psoriasis UVB Algae; Control UVB - Psoriasis; Control UVB - Psoriasis Algae; Control UVB - Psoriasis UVB; Control UVB - Psoriasis UVB Algae; Control UVB Algae - Psoriasis Algae; Control UVB Algae - Psoriasis UVB Algae; Psoriasis - Psoriasis UVB Algae; Psoriasis Algae - Psoriasis UVB Algae; Psoriasis UVB - Psoriasis UVB Al…
P36542	12.092	1.95e-07	3.91e-06	Control - Control UVB; Control Algae - Control UVB; Control UVB Algae - Control UVB; Psoriasis - Control UVB; Psoriasis Algae - Control UVB; Psoriasis UVB - Control UVB; Psoriasis UVB Algae - Control UVB
P28072	12.08	1.97e-07	3.91e-06	Psoriasis - Control; Psoriasis Algae - Control; Psoriasis UVB - Control; Psoriasis UVB Algae - Control; Psoriasis - Control Algae; Psoriasis Algae - Control Algae; Psoriasis UVB - Control Algae; Psoriasis UVB Algae - Control Algae; Psoriasis - Control UVB; Psoriasis Algae - Control UVB; Psoriasis UVB - Control UVB; Psoriasis UVB Algae - Control UVB; Psoriasis - Control UVB Algae; Psoriasis Algae …
P28074	12.051	2.02e-07	3.91e-06	Control - Psoriasis UVB Algae; Control Algae - Psoriasis UVB Algae; Control UVB - Psoriasis UVB Algae; Control UVB Algae - Psoriasis UVB Algae; Psoriasis - Psoriasis UVB Algae; Psoriasis Algae - Psoriasis UVB Algae; Psoriasis UVB - Psoriasis UVB Algae
Q5VSQ6	11.984	2.15e-07	4.05e-06	Control - Control UVB; Psoriasis - Control; Psoriasis Algae - Control; Psoriasis UVB - Control; Psoriasis UVB Algae - Control; Control Algae - Control UVB; Psoriasis - Control Algae; Psoriasis UVB - Control Algae; Psoriasis UVB Algae - Control Algae; Psoriasis - Control UVB; Psoriasis Algae - Control UVB; Psoriasis UVB - Control UVB; Psoriasis UVB Algae - Control UVB; Psoriasis - Control UVB Alga…
P09467	11.642	2.94e-07	5.29e-06	Control - Psoriasis UVB Algae; Control UVB - Control Algae; Control Algae - Psoriasis UVB Algae; Control UVB - Psoriasis; Control UVB - Psoriasis Algae; Control UVB - Psoriasis UVB; Control UVB - Psoriasis UVB Algae; Control UVB Algae - Psoriasis; Control UVB Algae - Psoriasis UVB Algae; Psoriasis - Psoriasis UVB Algae; Psoriasis Algae - Psoriasis UVB Algae; Psoriasis UVB - Psoriasis UVB Algae
O43615	11.642	2.94e-07	5.29e-06	Control - Psoriasis; Control - Psoriasis UVB; Control - Psoriasis UVB Algae; Control Algae - Psoriasis; Control Algae - Psoriasis UVB; Control Algae - Psoriasis UVB Algae; Control UVB - Psoriasis; Control UVB - Psoriasis UVB; Control UVB - Psoriasis UVB Algae; Control UVB Algae - Psoriasis; Control UVB Algae - Psoriasis UVB; Control UVB Algae - Psoriasis UVB Algae; Psoriasis Algae - Psoriasis; Ps…
Q96F07	11.605	3.05e-07	5.35e-06	Control - Control UVB; Control Algae - Control UVB; Control UVB Algae - Control UVB; Psoriasis - Control UVB; Psoriasis Algae - Control UVB; Psoriasis UVB - Control UVB; Psoriasis UVB Algae - Control UVB; Psoriasis UVB Algae - Psoriasis Algae
Q969H8	11.15	4.68e-07	7.88e-06	Control - Control UVB Algae; Psoriasis - Control; Psoriasis Algae - Control; Psoriasis UVB - Control; Psoriasis UVB Algae - Control; Psoriasis - Control Algae; Psoriasis Algae - Control Algae; Psoriasis UVB - Control Algae; Psoriasis UVB Algae - Control Algae; Psoriasis - Control UVB; Psoriasis Algae - Control UVB; Psoriasis UVB - Control UVB; Psoriasis UVB Algae - Control UVB; Psoriasis - Contro…
Q9UHD8	11.148	4.7e-07	7.88e-06	Control - Control UVB; Control - Control UVB Algae; Control Algae - Control UVB; Psoriasis UVB Algae - Control Algae; Control UVB Algae - Control UVB; Psoriasis - Control UVB; Psoriasis Algae - Control UVB; Psoriasis UVB - Control UVB; Psoriasis UVB Algae - Control UVB; Psoriasis - Control UVB Algae; Psoriasis UVB - Control UVB Algae; Psoriasis UVB Algae - Control UVB Algae; Psoriasis UVB Algae -…
P62081	11.061	5.1e-07	8.26e-06	Psoriasis - Control; Psoriasis Algae - Control; Psoriasis UVB - Control; Psoriasis UVB Algae - Control; Psoriasis - Control Algae; Psoriasis Algae - Control Algae; Psoriasis UVB - Control Algae; Psoriasis UVB Algae - Control Algae; Psoriasis - Control UVB; Psoriasis Algae - Control UVB; Psoriasis UVB - Control UVB; Psoriasis UVB Algae - Control UVB; Psoriasis - Control UVB Algae; Psoriasis Algae …
P08727	11.032	5.25e-07	8.26e-06	Control - Psoriasis UVB Algae; Control UVB - Control Algae; Control Algae - Psoriasis UVB Algae; Control UVB - Psoriasis; Control UVB - Psoriasis Algae; Control UVB - Psoriasis UVB; Control UVB - Psoriasis UVB Algae; Control UVB Algae - Psoriasis; Control UVB Algae - Psoriasis UVB Algae; Psoriasis - Psoriasis UVB Algae; Psoriasis Algae - Psoriasis UVB Algae; Psoriasis UVB - Psoriasis UVB Algae
Q9NZM1	11.032	5.25e-07	8.26e-06	Control - Control Algae; Control - Control UVB; Control - Control UVB Algae; Control Algae - Control UVB; Psoriasis - Control Algae; Psoriasis Algae - Control Algae; Psoriasis UVB - Control Algae; Psoriasis UVB Algae - Control Algae; Control UVB Algae - Control UVB; Psoriasis - Control UVB; Psoriasis Algae - Control UVB; Psoriasis UVB - Control UVB; Psoriasis UVB Algae - Control UVB; Psoriasis - …
O43242	10.982	5.51e-07	8.49e-06	Control - Psoriasis UVB Algae; Control Algae - Psoriasis UVB Algae; Control UVB - Psoriasis; Control UVB - Psoriasis Algae; Control UVB - Psoriasis UVB Algae; Control UVB Algae - Psoriasis Algae; Control UVB Algae - Psoriasis UVB Algae; Psoriasis - Psoriasis UVB Algae; Psoriasis UVB - Psoriasis Algae; Psoriasis Algae - Psoriasis UVB Algae; Psoriasis UVB - Psoriasis UVB Algae
P49736	10.803	6.56e-07	9.9e-06	Control - Control UVB; Psoriasis UVB Algae - Control; Control Algae - Control UVB; Psoriasis UVB Algae - Control Algae; Control UVB Algae - Control UVB; Psoriasis - Control UVB; Psoriasis Algae - Control UVB; Psoriasis UVB - Control UVB; Psoriasis UVB Algae - Control UVB; Psoriasis UVB Algae - Control UVB Algae; Psoriasis UVB Algae - Psoriasis Algae; Psoriasis UVB Algae - Psoriasis UVB
P41091	10.754	6.88e-07	1.02e-05	Control - Control Algae; Psoriasis - Control; Psoriasis UVB Algae - Control; Control UVB - Control Algae; Psoriasis - Control Algae; Psoriasis Algae - Control Algae; Psoriasis UVB - Control Algae; Psoriasis UVB Algae - Control Algae; Psoriasis - Control UVB; Psoriasis Algae - Control UVB; Psoriasis UVB - Control UVB; Psoriasis UVB Algae - Control UVB; Psoriasis - Control UVB Algae; Psoriasis Alga…
P11908	10.713	7.16e-07	1.04e-05	Control - Psoriasis UVB; Control Algae - Psoriasis UVB; Control UVB - Psoriasis UVB; Control UVB Algae - Psoriasis UVB; Psoriasis - Psoriasis UVB; Psoriasis Algae - Psoriasis UVB; Psoriasis UVB Algae - Psoriasis UVB
A0A024R1S8	10.59	8.08e-07	1.15e-05	Control - Psoriasis Algae; Control - Psoriasis UVB; Control Algae - Psoriasis Algae; Control Algae - Psoriasis UVB; Control UVB - Psoriasis Algae; Control UVB - Psoriasis UVB; Control UVB Algae - Psoriasis Algae; Control UVB Algae - Psoriasis UVB; Psoriasis - Psoriasis UVB; Psoriasis Algae - Psoriasis UVB; Psoriasis UVB Algae - Psoriasis Algae; Psoriasis UVB Algae - Psoriasis UVB
P47897	10.498	8.86e-07	1.24e-05	Control - Control UVB; Psoriasis UVB Algae - Control; Control Algae - Control UVB; Psoriasis UVB Algae - Control Algae; Control UVB Algae - Control UVB; Psoriasis - Control UVB; Psoriasis Algae - Control UVB; Psoriasis UVB - Control UVB; Psoriasis UVB Algae - Control UVB; Psoriasis - Control UVB Algae; Psoriasis UVB Algae - Control UVB Algae; Psoriasis UVB Algae - Psoriasis Algae; Psoriasis UVB A…
P60866	10.378	9.98e-07	1.33e-05	Control - Control UVB; Psoriasis - Control; Psoriasis UVB - Control; Psoriasis - Control Algae; Psoriasis Algae - Control Algae; Psoriasis UVB - Control Algae; Psoriasis UVB Algae - Control Algae; Psoriasis - Control UVB; Psoriasis Algae - Control UVB; Psoriasis UVB - Control UVB; Psoriasis UVB Algae - Control UVB; Psoriasis - Control UVB Algae; Psoriasis Algae - Control UVB Algae; Psoriasis UVB …
G5EA09	10.376	1e-06	1.33e-05	Control - Psoriasis UVB; Control Algae - Psoriasis; Control Algae - Psoriasis UVB; Control Algae - Psoriasis UVB Algae; Control UVB - Psoriasis UVB; Control UVB - Psoriasis UVB Algae; Control UVB Algae - Psoriasis UVB; Psoriasis - Psoriasis UVB; Psoriasis Algae - Psoriasis UVB; Psoriasis Algae - Psoriasis UVB Algae; Psoriasis UVB Algae - Psoriasis UVB
A0A024R0L6	10.372	1.01e-06	1.33e-05	Control - Psoriasis UVB Algae; Psoriasis Algae - Control Algae; Control Algae - Psoriasis UVB Algae; Control UVB - Psoriasis; Control UVB - Psoriasis UVB Algae; Control UVB Algae - Psoriasis; Control UVB Algae - Psoriasis UVB Algae; Psoriasis Algae - Psoriasis; Psoriasis UVB - Psoriasis; Psoriasis - Psoriasis UVB Algae; Psoriasis Algae - Psoriasis UVB Algae; Psoriasis UVB - Psoriasis UVB Algae
Q53Y51	10.212	1.18e-06	1.54e-05	Control - Psoriasis Algae; Control - Psoriasis UVB; Psoriasis UVB Algae - Control; Control Algae - Psoriasis Algae; Control Algae - Psoriasis UVB; Control UVB - Psoriasis Algae; Control UVB - Psoriasis UVB; Control UVB Algae - Psoriasis Algae; Control UVB Algae - Psoriasis UVB; Psoriasis - Psoriasis Algae; Psoriasis - Psoriasis UVB; Psoriasis UVB Algae - Psoriasis Algae; Psoriasis UVB Algae - Pso…
P49721	10.079	1.35e-06	1.73e-05	Control - Control UVB; Control Algae - Control UVB; Psoriasis UVB Algae - Control Algae; Control UVB Algae - Control UVB; Psoriasis - Control UVB; Psoriasis Algae - Control UVB; Psoriasis UVB - Control UVB; Psoriasis UVB Algae - Control UVB; Psoriasis UVB Algae - Control UVB Algae; Psoriasis UVB Algae - Psoriasis Algae; Psoriasis UVB Algae - Psoriasis UVB
Q76LA1	9.9764	1.5e-06	1.89e-05	Control - Psoriasis UVB Algae; Control Algae - Control UVB; Control Algae - Psoriasis; Control Algae - Psoriasis UVB Algae; Control UVB - Psoriasis UVB Algae; Control UVB Algae - Psoriasis UVB Algae; Psoriasis - Psoriasis UVB Algae; Psoriasis Algae - Psoriasis UVB Algae; Psoriasis UVB - Psoriasis UVB Algae
A0A024R7B7	9.9231	1.59e-06	1.96e-05	Control - Psoriasis; Control - Psoriasis Algae; Control - Psoriasis UVB; Control - Psoriasis UVB Algae; Control UVB - Control Algae; Control Algae - Psoriasis; Control Algae - Psoriasis Algae; Control Algae - Psoriasis UVB; Control Algae - Psoriasis UVB Algae; Control UVB - Control UVB Algae; Control UVB - Psoriasis; Control UVB - Psoriasis Algae; Control UVB - Psoriasis UVB; Control UVB - Psoria…
Q53GR7	9.9033	1.62e-06	1.97e-05	Control - Control UVB; Control - Psoriasis; Control - Psoriasis Algae; Control - Psoriasis UVB; Control - Psoriasis UVB Algae; Control Algae - Control UVB; Control Algae - Psoriasis Algae; Control Algae - Psoriasis UVB; Control UVB Algae - Control UVB; Psoriasis - Control UVB; Psoriasis UVB Algae - Control UVB; Control UVB Algae - Psoriasis Algae; Control UVB Algae - Psoriasis UVB; Psoriasis - Ps…
Q59GB4	9.7974	1.81e-06	2.17e-05	Control - Control UVB; Psoriasis - Control; Psoriasis UVB Algae - Control; Control Algae - Control UVB; Control UVB Algae - Control UVB; Psoriasis - Control UVB; Psoriasis Algae - Control UVB; Psoriasis UVB - Control UVB; Psoriasis UVB Algae - Control UVB; Psoriasis - Control UVB Algae; Psoriasis UVB Algae - Control UVB Algae; Psoriasis UVB Algae - Psoriasis Algae; Psoriasis UVB Algae - Psoriasis…
V9HW85	9.7192	1.96e-06	2.31e-05	Control - Control UVB; Control Algae - Control UVB; Control UVB Algae - Control UVB; Psoriasis - Control UVB; Psoriasis Algae - Control UVB; Psoriasis UVB - Control UVB; Psoriasis UVB Algae - Control UVB
Q13057	9.6761	2.05e-06	2.38e-05	Control - Control UVB; Control Algae - Control UVB; Control UVB Algae - Control UVB; Psoriasis - Control UVB; Psoriasis Algae - Control UVB; Psoriasis UVB - Control UVB; Psoriasis UVB Algae - Control UVB; Psoriasis UVB Algae - Psoriasis UVB
P27694	9.588	2.25e-06	2.57e-05	Control - Control UVB; Control Algae - Control UVB; Control Algae - Psoriasis UVB; Control UVB Algae - Control UVB; Psoriasis - Control UVB; Psoriasis Algae - Control UVB; Psoriasis UVB - Control UVB; Psoriasis UVB Algae - Control UVB
Q05D08	9.4644	2.56e-06	2.89e-05	Psoriasis - Control; Psoriasis Algae - Control; Psoriasis UVB - Control; Psoriasis UVB Algae - Control; Psoriasis - Control Algae; Psoriasis Algae - Control Algae; Psoriasis UVB - Control Algae; Psoriasis UVB Algae - Control Algae; Psoriasis - Control UVB; Psoriasis Algae - Control UVB; Psoriasis UVB - Control UVB; Psoriasis UVB Algae - Control UVB; Psoriasis - Control UVB Algae; Psoriasis Algae …
A0A024R374	9.2853	3.1e-06	3.45e-05	Control UVB - Control; Control UVB Algae - Control; Control - Psoriasis UVB; Control Algae - Psoriasis UVB; Control UVB - Psoriasis; Control UVB - Psoriasis Algae; Control UVB - Psoriasis UVB; Control UVB Algae - Psoriasis; Control UVB Algae - Psoriasis Algae; Control UVB Algae - Psoriasis UVB; Psoriasis - Psoriasis UVB; Psoriasis Algae - Psoriasis UVB; Psoriasis UVB Algae - Psoriasis UVB
Q59GX2	9.2219	3.32e-06	3.59e-05	Control - Control UVB; Control Algae - Control UVB; Control UVB Algae - Control UVB; Psoriasis - Control UVB; Psoriasis Algae - Control UVB; Psoriasis UVB - Control UVB; Psoriasis UVB Algae - Control UVB; Psoriasis UVB - Control UVB Algae
A0A087X2I1	9.219	3.33e-06	3.59e-05	Control - Psoriasis Algae; Control - Psoriasis UVB; Control Algae - Psoriasis Algae; Control Algae - Psoriasis UVB; Control UVB - Psoriasis Algae; Control UVB - Psoriasis UVB; Control UVB Algae - Psoriasis Algae; Control UVB Algae - Psoriasis UVB; Psoriasis - Psoriasis UVB; Psoriasis Algae - Psoriasis UVB; Psoriasis UVB Algae - Psoriasis Algae; Psoriasis UVB Algae - Psoriasis UVB
P61247	9.1154	3.73e-06	3.91e-05	Psoriasis - Control; Psoriasis Algae - Control; Psoriasis UVB - Control; Psoriasis UVB Algae - Control; Psoriasis - Control Algae; Psoriasis Algae - Control Algae; Psoriasis UVB - Control Algae; Psoriasis UVB Algae - Control Algae; Psoriasis - Control UVB; Psoriasis Algae - Control UVB; Psoriasis UVB - Control UVB; Psoriasis UVB Algae - Control UVB; Psoriasis - Control UVB Algae; Psoriasis Algae …
Q5JR94	9.1142	3.73e-06	3.91e-05	Control - Control Algae; Psoriasis - Control; Psoriasis Algae - Control; Psoriasis UVB - Control; Psoriasis UVB Algae - Control; Control UVB - Control Algae; Psoriasis - Control Algae; Psoriasis Algae - Control Algae; Psoriasis UVB - Control Algae; Psoriasis UVB Algae - Control Algae; Control UVB - Control UVB Algae; Psoriasis - Control UVB Algae; Psoriasis Algae - Control UVB Algae; Psoriasis UV…
P09960	9.0848	3.85e-06	3.96e-05	Control - Psoriasis Algae; Control - Psoriasis UVB Algae; Control Algae - Psoriasis UVB Algae; Control UVB - Psoriasis UVB Algae; Control UVB Algae - Psoriasis UVB Algae; Psoriasis - Psoriasis UVB Algae; Psoriasis Algae - Psoriasis UVB Algae; Psoriasis UVB - Psoriasis UVB Algae
Q59FR8	9.0778	3.88e-06	3.96e-05	Control - Control UVB; Control Algae - Control UVB; Control UVB Algae - Control UVB; Psoriasis - Control UVB; Psoriasis Algae - Control UVB; Psoriasis UVB - Control UVB; Psoriasis UVB Algae - Control UVB; Psoriasis UVB - Psoriasis UVB Algae
B2R4C0	8.8942	4.75e-06	4.78e-05	Control - Psoriasis UVB Algae; Control Algae - Psoriasis UVB Algae; Control UVB - Psoriasis UVB Algae; Control UVB Algae - Psoriasis UVB Algae; Psoriasis - Psoriasis UVB Algae; Psoriasis Algae - Psoriasis UVB Algae; Psoriasis UVB - Psoriasis UVB Algae
Q13813	8.784	5.36e-06	5.33e-05	Control - Control UVB; Control - Psoriasis UVB; Control Algae - Control UVB; Control Algae - Psoriasis UVB; Control UVB Algae - Control UVB; Psoriasis - Control UVB; Control UVB - Psoriasis UVB; Psoriasis UVB Algae - Control UVB; Control UVB Algae - Psoriasis UVB; Psoriasis - Psoriasis UVB; Psoriasis Algae - Psoriasis UVB; Psoriasis UVB Algae - Psoriasis Algae; Psoriasis UVB Algae - Psoriasis UVB
Q9BS26	8.7174	5.78e-06	5.66e-05	Control - Control UVB; Control Algae - Control UVB; Psoriasis - Control Algae; Psoriasis UVB - Control Algae; Control UVB Algae - Control UVB; Psoriasis - Control UVB; Psoriasis Algae - Control UVB; Psoriasis UVB - Control UVB; Psoriasis UVB Algae - Control UVB
Q09161	8.6815	6.01e-06	5.82e-05	Control - Control UVB; Control - Psoriasis UVB; Control Algae - Control UVB; Control Algae - Psoriasis UVB; Control UVB Algae - Control UVB; Psoriasis - Control UVB; Psoriasis Algae - Control UVB; Psoriasis UVB Algae - Control UVB; Control UVB Algae - Psoriasis UVB; Psoriasis - Psoriasis UVB; Psoriasis Algae - Psoriasis UVB; Psoriasis UVB Algae - Psoriasis Algae; Psoriasis UVB Algae - Psoriasis U…
P26006	8.6602	6.16e-06	5.82e-05	Control - Psoriasis; Control - Psoriasis UVB; Control - Psoriasis UVB Algae; Control Algae - Psoriasis; Control Algae - Psoriasis UVB; Control Algae - Psoriasis UVB Algae; Control UVB - Psoriasis; Control UVB - Psoriasis UVB; Control UVB - Psoriasis UVB Algae; Control UVB Algae - Psoriasis UVB Algae; Psoriasis - Psoriasis UVB Algae; Psoriasis Algae - Psoriasis UVB Algae; Psoriasis UVB - Psoriasis…
Q9BQG0	8.659	6.16e-06	5.82e-05	Control - Control UVB; Control - Control UVB Algae; Control Algae - Control UVB; Psoriasis - Control Algae; Psoriasis UVB Algae - Control Algae; Control UVB Algae - Control UVB; Psoriasis - Control UVB; Psoriasis Algae - Control UVB; Psoriasis UVB - Control UVB; Psoriasis UVB Algae - Control UVB; Psoriasis - Control UVB Algae; Psoriasis UVB - Control UVB Algae; Psoriasis UVB Algae - Control UVB A…
Q4W4Y1	8.6287	6.38e-06	5.94e-05	Control - Control UVB; Psoriasis UVB - Control; Psoriasis UVB Algae - Control; Control Algae - Control UVB; Psoriasis UVB Algae - Control Algae; Control UVB Algae - Control UVB; Psoriasis - Control UVB; Psoriasis Algae - Control UVB; Psoriasis UVB - Control UVB; Psoriasis UVB Algae - Control UVB; Psoriasis UVB - Control UVB Algae; Psoriasis UVB Algae - Control UVB Algae
Q9BZT4	8.496	7.41e-06	6.81e-05	Control - Psoriasis Algae; Control - Psoriasis UVB; Control Algae - Psoriasis Algae; Psoriasis UVB Algae - Control Algae; Control UVB - Psoriasis Algae; Control UVB - Psoriasis UVB; Control UVB Algae - Psoriasis Algae; Control UVB Algae - Psoriasis UVB; Psoriasis - Psoriasis Algae; Psoriasis - Psoriasis UVB; Psoriasis UVB - Psoriasis Algae; Psoriasis UVB Algae - Psoriasis Algae; Psoriasis UVB Alg…
Q9H0U4	8.4862	7.49e-06	6.81e-05	Control Algae - Control; Psoriasis UVB - Control; Control - Psoriasis UVB Algae; Control Algae - Psoriasis UVB Algae; Control UVB - Psoriasis UVB Algae; Control UVB Algae - Psoriasis UVB Algae; Psoriasis - Psoriasis UVB Algae; Psoriasis Algae - Psoriasis UVB Algae; Psoriasis UVB - Psoriasis UVB Algae
Q13620	8.4163	8.11e-06	7.29e-05	Control - Control UVB; Control Algae - Control UVB; Control UVB Algae - Control UVB; Psoriasis - Control UVB; Psoriasis Algae - Control UVB; Psoriasis UVB - Control UVB; Psoriasis UVB Algae - Control UVB
P35609	8.3731	8.51e-06	7.56e-05	Control - Psoriasis UVB; Psoriasis UVB Algae - Control; Psoriasis - Control Algae; Psoriasis Algae - Control Algae; Psoriasis UVB Algae - Control Algae; Control UVB - Psoriasis UVB; Psoriasis UVB Algae - Control UVB; Psoriasis UVB Algae - Control UVB Algae; Psoriasis - Psoriasis UVB; Psoriasis UVB Algae - Psoriasis; Psoriasis Algae - Psoriasis UVB; Psoriasis UVB Algae - Psoriasis Algae; Psoriasis…
P62136	8.3521	8.72e-06	7.66e-05	Control - Control UVB; Control - Control UVB Algae; Psoriasis UVB - Control; Psoriasis - Control Algae; Psoriasis Algae - Control Algae; Psoriasis UVB - Control Algae; Psoriasis UVB Algae - Control Algae; Psoriasis - Control UVB; Psoriasis Algae - Control UVB; Psoriasis UVB - Control UVB; Psoriasis UVB Algae - Control UVB; Psoriasis - Control UVB Algae; Psoriasis Algae - Control UVB Algae; Psoria…
A0A024QZS4	8.3365	8.88e-06	7.7e-05	Control Algae - Control; Control UVB - Control; Control UVB Algae - Control; Psoriasis - Control; Psoriasis Algae - Control; Psoriasis UVB - Control; Psoriasis UVB Algae - Control; Control UVB - Control Algae; Control UVB Algae - Control Algae; Psoriasis Algae - Control Algae; Psoriasis UVB - Control Algae; Psoriasis UVB Algae - Control Algae; Psoriasis Algae - Psoriasis
P13645	8.1592	1.09e-05	9.26e-05	Control - Psoriasis Algae; Control - Psoriasis UVB Algae; Control Algae - Psoriasis Algae; Control Algae - Psoriasis UVB Algae; Control UVB - Psoriasis Algae; Control UVB - Psoriasis UVB; Control UVB - Psoriasis UVB Algae; Control UVB Algae - Psoriasis Algae; Control UVB Algae - Psoriasis UVB; Control UVB Algae - Psoriasis UVB Algae; Psoriasis - Psoriasis UVB Algae; Psoriasis Algae - Psoriasis UV…
P40763	8.157	1.09e-05	9.26e-05	Control - Control UVB; Control Algae - Control UVB; Control UVB Algae - Control UVB; Psoriasis - Control UVB; Psoriasis Algae - Control UVB; Psoriasis UVB - Control UVB; Psoriasis UVB Algae - Control UVB
P41250	8.1407	1.11e-05	9.32e-05	Psoriasis - Control; Psoriasis Algae - Control; Psoriasis UVB Algae - Control; Psoriasis - Control Algae; Psoriasis Algae - Control Algae; Psoriasis UVB Algae - Control Algae; Psoriasis - Control UVB; Psoriasis Algae - Control UVB; Psoriasis UVB Algae - Control UVB; Psoriasis - Control UVB Algae; Psoriasis Algae - Control UVB Algae; Psoriasis UVB - Control UVB Algae; Psoriasis UVB Algae - Control…
B2R7C5	8.1319	1.12e-05	9.32e-05	Control - Psoriasis UVB Algae; Control UVB - Control Algae; Control Algae - Psoriasis UVB Algae; Control UVB - Psoriasis; Control UVB - Psoriasis Algae; Control UVB - Psoriasis UVB; Control UVB - Psoriasis UVB Algae; Control UVB Algae - Psoriasis UVB Algae; Psoriasis - Psoriasis UVB Algae; Psoriasis Algae - Psoriasis UVB Algae; Psoriasis UVB - Psoriasis UVB Algae
O00469	8.118	1.14e-05	9.37e-05	Control - Control Algae; Control - Psoriasis UVB Algae; Control UVB - Control Algae; Control UVB Algae - Control Algae; Psoriasis UVB - Control Algae; Control UVB - Psoriasis; Control UVB - Psoriasis UVB Algae; Control UVB Algae - Psoriasis; Control UVB Algae - Psoriasis UVB Algae; Psoriasis - Psoriasis UVB Algae; Psoriasis Algae - Psoriasis UVB Algae; Psoriasis UVB - Psoriasis UVB Algae
P04181	8.0664	1.21e-05	9.84e-05	Control - Psoriasis; Control - Psoriasis UVB; Control - Psoriasis UVB Algae; Control UVB - Control Algae; Control Algae - Psoriasis; Control Algae - Psoriasis UVB; Control Algae - Psoriasis UVB Algae; Control UVB - Psoriasis; Control UVB - Psoriasis Algae; Control UVB - Psoriasis UVB; Control UVB - Psoriasis UVB Algae; Control UVB Algae - Psoriasis; Control UVB Algae - Psoriasis Algae; Control UV…
O60664	7.9904	1.32e-05	0.00010641	Control - Psoriasis UVB; Control Algae - Psoriasis; Control Algae - Psoriasis Algae; Control Algae - Psoriasis UVB; Control Algae - Psoriasis UVB Algae; Control UVB - Psoriasis; Control UVB - Psoriasis Algae; Control UVB - Psoriasis UVB; Control UVB - Psoriasis UVB Algae; Control UVB Algae - Psoriasis; Control UVB Algae - Psoriasis UVB; Psoriasis - Psoriasis UVB; Psoriasis Algae - Psoriasis UVB; …
Q92900	7.9449	1.4e-05	0.00011105	Control - Control UVB; Control - Control UVB Algae; Control Algae - Control UVB; Control UVB Algae - Control UVB; Psoriasis - Control UVB; Psoriasis Algae - Control UVB; Psoriasis UVB - Control UVB; Psoriasis UVB Algae - Control UVB
A2RUM7	7.9327	1.42e-05	0.00011148	Control - Psoriasis; Control - Psoriasis Algae; Control - Psoriasis UVB; Control Algae - Psoriasis UVB; Control UVB - Psoriasis; Control UVB - Psoriasis Algae; Control UVB - Psoriasis UVB; Control UVB Algae - Psoriasis; Control UVB Algae - Psoriasis Algae; Control UVB Algae - Psoriasis UVB; Psoriasis - Psoriasis UVB; Psoriasis Algae - Psoriasis UVB; Psoriasis UVB Algae - Psoriasis UVB
Q13200	7.9001	1.47e-05	0.00011465	Psoriasis - Control; Psoriasis Algae - Control; Psoriasis UVB - Control; Psoriasis UVB Algae - Control; Psoriasis - Control Algae; Psoriasis Algae - Control Algae; Psoriasis UVB - Control Algae; Psoriasis UVB Algae - Control Algae; Psoriasis - Control UVB; Psoriasis Algae - Control UVB; Psoriasis UVB - Control UVB; Psoriasis UVB Algae - Control UVB; Psoriasis - Control UVB Algae; Psoriasis Algae …
A5A3E0	7.8573	1.55e-05	0.00011935	Control - Psoriasis UVB; Control - Psoriasis UVB Algae; Control Algae - Psoriasis UVB Algae; Control UVB - Psoriasis UVB Algae; Control UVB Algae - Psoriasis UVB Algae; Psoriasis - Psoriasis UVB Algae; Psoriasis Algae - Psoriasis UVB Algae; Psoriasis UVB - Psoriasis UVB Algae
Q9NQC3	7.7552	1.75e-05	0.00013335	Control - Control UVB; Psoriasis Algae - Control; Psoriasis UVB Algae - Control; Psoriasis - Control Algae; Psoriasis Algae - Control Algae; Psoriasis UVB - Control Algae; Psoriasis UVB Algae - Control Algae; Psoriasis - Control UVB; Psoriasis Algae - Control UVB; Psoriasis UVB - Control UVB; Psoriasis UVB Algae - Control UVB; Psoriasis - Control UVB Algae; Psoriasis Algae - Control UVB Algae; Ps…
Q86Y56	7.7081	1.85e-05	0.00013964	Control - Control UVB; Control - Psoriasis Algae; Control - Psoriasis UVB; Control Algae - Control UVB; Control Algae - Psoriasis Algae; Control Algae - Psoriasis UVB; Control UVB Algae - Control UVB; Psoriasis - Control UVB; Psoriasis UVB Algae - Control UVB; Control UVB Algae - Psoriasis Algae; Control UVB Algae - Psoriasis UVB; Psoriasis - Psoriasis Algae; Psoriasis UVB Algae - Psoriasis Algae…
O75533	7.6225	2.05e-05	0.00015317	Control UVB - Control; Control - Psoriasis UVB Algae; Control UVB - Control Algae; Control UVB Algae - Control Algae; Control Algae - Psoriasis UVB Algae; Control UVB - Psoriasis; Control UVB - Psoriasis Algae; Control UVB - Psoriasis UVB Algae; Control UVB Algae - Psoriasis; Control UVB Algae - Psoriasis UVB Algae; Psoriasis UVB - Psoriasis; Psoriasis - Psoriasis UVB Algae; Psoriasis Algae - Pso…
P61163	7.5988	2.11e-05	0.00015605	Control - Control UVB; Control Algae - Control UVB; Psoriasis - Control Algae; Psoriasis Algae - Control Algae; Psoriasis UVB - Control Algae; Psoriasis UVB Algae - Control Algae; Control UVB Algae - Control UVB; Psoriasis - Control UVB; Psoriasis Algae - Control UVB; Psoriasis UVB - Control UVB; Psoriasis UVB Algae - Control UVB; Psoriasis UVB - Control UVB Algae; Psoriasis UVB Algae - Control U…
Q5T0I0	7.5526	2.23e-05	0.00016339	Control - Control UVB; Control Algae - Control UVB; Psoriasis UVB Algae - Control Algae; Control UVB Algae - Control UVB; Psoriasis - Control UVB; Psoriasis Algae - Control UVB; Psoriasis UVB - Control UVB; Psoriasis UVB Algae - Control UVB
A0A024QZN9	7.4262	2.6e-05	0.00018862	Control - Psoriasis UVB Algae; Control Algae - Psoriasis; Control Algae - Psoriasis UVB Algae; Control UVB - Psoriasis UVB Algae; Control UVB Algae - Psoriasis UVB Algae; Psoriasis - Psoriasis UVB Algae; Psoriasis Algae - Psoriasis UVB Algae; Psoriasis UVB - Psoriasis UVB Algae
P63104	7.4166	2.63e-05	0.00018901	Psoriasis - Control; Psoriasis Algae - Control; Psoriasis UVB - Control; Psoriasis UVB Algae - Control; Psoriasis - Control Algae; Psoriasis Algae - Control Algae; Psoriasis UVB - Control Algae; Psoriasis UVB Algae - Control Algae; Psoriasis - Control UVB; Psoriasis Algae - Control UVB; Psoriasis UVB - Control UVB; Psoriasis UVB Algae - Control UVB; Psoriasis - Control UVB Algae; Psoriasis Algae …
Q59FD4	7.2951	3.05e-05	0.00021724	Psoriasis - Control; Psoriasis Algae - Control; Psoriasis UVB - Control; Psoriasis UVB Algae - Control; Psoriasis - Control Algae; Psoriasis Algae - Control Algae; Psoriasis UVB - Control Algae; Psoriasis UVB Algae - Control Algae; Psoriasis - Control UVB; Psoriasis Algae - Control UVB; Psoriasis UVB - Control UVB; Psoriasis UVB Algae - Control UVB; Psoriasis - Control UVB Algae; Psoriasis Algae …
Q9Y3U8	7.228	3.31e-05	0.00023376	Control - Psoriasis UVB Algae; Control Algae - Psoriasis UVB Algae; Control UVB - Psoriasis UVB Algae; Control UVB Algae - Psoriasis UVB Algae; Psoriasis - Psoriasis UVB Algae; Psoriasis Algae - Psoriasis UVB Algae; Psoriasis UVB - Psoriasis UVB Algae
Q96T76	7.1563	3.62e-05	0.00025309	Control - Control UVB; Control - Psoriasis Algae; Control Algae - Control UVB; Control Algae - Psoriasis Algae; Control UVB Algae - Control UVB; Psoriasis - Control UVB; Psoriasis Algae - Control UVB; Psoriasis UVB - Control UVB; Psoriasis UVB Algae - Control UVB; Control UVB Algae - Psoriasis Algae
Q9Y5K6	7.1434	3.68e-05	0.00025384	Control - Control UVB; Control Algae - Control UVB; Control UVB Algae - Control UVB; Psoriasis - Control UVB; Psoriasis Algae - Control UVB; Psoriasis UVB - Control UVB; Psoriasis UVB Algae - Control UVB
P20700	7.1392	3.7e-05	0.00025384	Control - Control Algae; Control - Psoriasis; Control - Psoriasis UVB Algae; Control UVB - Control Algae; Control UVB Algae - Control Algae; Psoriasis - Control Algae; Psoriasis Algae - Control Algae; Psoriasis UVB - Control Algae; Control UVB - Psoriasis; Control UVB - Psoriasis UVB Algae; Control UVB Algae - Psoriasis; Control UVB Algae - Psoriasis UVB Algae; Psoriasis - Psoriasis UVB Algae; Ps…
Q9BXP5	7.0861	3.95e-05	0.00026873	Control - Control UVB; Control Algae - Control UVB; Control UVB Algae - Control UVB; Psoriasis - Control UVB; Psoriasis Algae - Control UVB; Psoriasis UVB - Control UVB; Psoriasis UVB Algae - Control UVB
P68371	7.0674	4.04e-05	0.00027263	Psoriasis - Control; Psoriasis Algae - Control; Psoriasis UVB Algae - Control; Psoriasis - Control Algae; Psoriasis Algae - Control Algae; Psoriasis UVB - Control Algae; Psoriasis UVB Algae - Control Algae; Psoriasis - Control UVB; Psoriasis Algae - Control UVB; Psoriasis UVB - Control UVB; Psoriasis UVB Algae - Control UVB; Psoriasis - Control UVB Algae; Psoriasis Algae - Control UVB Algae; Psor…
A0A0S2Z5I7	7.0599	4.08e-05	0.00027278	Control - Psoriasis UVB Algae; Control Algae - Psoriasis UVB Algae; Control UVB - Psoriasis UVB Algae; Control UVB Algae - Psoriasis UVB Algae; Psoriasis - Psoriasis UVB Algae; Psoriasis Algae - Psoriasis UVB Algae; Psoriasis UVB - Psoriasis UVB Algae
Q53H88	7.046	4.15e-05	0.00027512	Control - Psoriasis UVB; Control Algae - Psoriasis UVB; Control UVB - Psoriasis UVB; Control UVB Algae - Psoriasis UVB; Psoriasis - Psoriasis UVB; Psoriasis Algae - Psoriasis UVB; Psoriasis UVB Algae - Psoriasis UVB
Q15019	6.9863	4.48e-05	0.00029391	Control - Control UVB; Psoriasis UVB Algae - Control; Psoriasis - Control Algae; Psoriasis Algae - Control Algae; Psoriasis UVB - Control Algae; Psoriasis UVB Algae - Control Algae; Control UVB Algae - Control UVB; Psoriasis - Control UVB; Psoriasis Algae - Control UVB; Psoriasis UVB - Control UVB; Psoriasis UVB Algae - Control UVB; Psoriasis - Control UVB Algae; Psoriasis UVB Algae - Control UVB…
Q59EF6	6.9673	4.59e-05	0.00029843	Psoriasis - Control; Psoriasis Algae - Control; Psoriasis UVB - Control; Psoriasis UVB Algae - Control; Psoriasis - Control Algae; Psoriasis Algae - Control Algae; Psoriasis UVB - Control Algae; Psoriasis UVB Algae - Control Algae; Psoriasis - Control UVB; Psoriasis Algae - Control UVB; Psoriasis UVB - Control UVB; Psoriasis UVB Algae - Control UVB; Psoriasis - Control UVB Algae; Psoriasis Algae …
A0A087WUB9	6.9112	4.92e-05	0.00031758	Control - Psoriasis UVB Algae; Control Algae - Psoriasis UVB Algae; Control UVB - Psoriasis UVB Algae; Control UVB Algae - Psoriasis UVB Algae; Psoriasis - Psoriasis UVB Algae; Psoriasis Algae - Psoriasis UVB Algae; Psoriasis UVB - Psoriasis UVB Algae
J3K000	6.819	5.53e-05	0.00035393	Control - Psoriasis; Control - Psoriasis Algae; Control - Psoriasis UVB; Control - Psoriasis UVB Algae; Control UVB Algae - Control Algae; Control Algae - Psoriasis UVB Algae; Control UVB - Psoriasis; Control UVB - Psoriasis UVB; Control UVB - Psoriasis UVB Algae; Control UVB Algae - Psoriasis; Control UVB Algae - Psoriasis Algae; Control UVB Algae - Psoriasis UVB; Control UVB Algae - Psoriasis U…
P54819	6.7853	5.77e-05	0.00036634	Control - Control Algae; Control - Control UVB; Control - Control UVB Algae; Psoriasis - Control Algae; Psoriasis Algae - Control Algae; Psoriasis UVB - Control Algae; Psoriasis UVB Algae - Control Algae; Psoriasis - Control UVB; Psoriasis Algae - Control UVB; Psoriasis UVB - Control UVB; Psoriasis UVB Algae - Control UVB; Psoriasis - Control UVB Algae; Psoriasis Algae - Control UVB Algae; Psoria…
Q8TE01	6.6558	6.82e-05	0.00042889	Control - Control UVB; Control Algae - Control UVB; Control UVB Algae - Control UVB; Psoriasis - Control UVB; Psoriasis Algae - Control UVB; Psoriasis UVB - Control UVB; Psoriasis UVB Algae - Control UVB
P04843	6.58	7.52e-05	0.00046906	Control - Psoriasis UVB Algae; Control Algae - Psoriasis UVB Algae; Control UVB - Psoriasis; Control UVB - Psoriasis UVB Algae; Control UVB Algae - Psoriasis UVB Algae; Psoriasis - Psoriasis UVB Algae; Psoriasis Algae - Psoriasis UVB Algae; Psoriasis UVB - Psoriasis UVB Algae
Q5TCI8	6.5541	7.77e-05	0.00048107	Psoriasis Algae - Control; Control - Psoriasis UVB; Psoriasis UVB Algae - Control; Control UVB - Control Algae; Psoriasis - Control Algae; Psoriasis Algae - Control Algae; Psoriasis UVB Algae - Control Algae; Control UVB - Psoriasis UVB; Psoriasis - Control UVB Algae; Psoriasis Algae - Control UVB Algae; Psoriasis UVB Algae - Control UVB Algae; Psoriasis - Psoriasis UVB; Psoriasis Algae - Psorias…
Q9HBB3	6.4974	8.37e-05	0.00051366	Control - Control UVB; Psoriasis UVB Algae - Control; Psoriasis - Control Algae; Psoriasis Algae - Control Algae; Psoriasis UVB Algae - Control Algae; Psoriasis - Control UVB; Psoriasis Algae - Control UVB; Psoriasis UVB - Control UVB; Psoriasis UVB Algae - Control UVB; Psoriasis - Control UVB Algae; Psoriasis Algae - Control UVB Algae; Psoriasis UVB Algae - Control UVB Algae; Psoriasis UVB Algae…
Q16531	6.4331	9.1e-05	0.00055413	Control - Control UVB; Control Algae - Control UVB; Control UVB Algae - Control UVB; Psoriasis - Control UVB; Psoriasis Algae - Control UVB; Psoriasis UVB - Control UVB; Psoriasis UVB Algae - Control UVB; Psoriasis UVB Algae - Psoriasis UVB
P61254	6.4105	9.37e-05	0.00056624	Control - Control Algae; Control - Control UVB Algae; Control UVB - Control Algae; Psoriasis - Control Algae; Psoriasis Algae - Control Algae; Psoriasis UVB - Control Algae; Psoriasis UVB Algae - Control Algae; Psoriasis - Control UVB; Psoriasis UVB Algae - Control UVB; Psoriasis - Control UVB Algae; Psoriasis Algae - Control UVB Algae; Psoriasis UVB - Control UVB Algae; Psoriasis UVB Algae - Con…
Q08J23	6.4008	9.49e-05	0.00056893	Control - Control Algae; Control - Control UVB; Psoriasis UVB Algae - Control; Psoriasis - Control Algae; Psoriasis Algae - Control Algae; Psoriasis UVB - Control Algae; Psoriasis UVB Algae - Control Algae; Psoriasis - Control UVB; Psoriasis Algae - Control UVB; Psoriasis UVB - Control UVB; Psoriasis UVB Algae - Control UVB; Psoriasis - Control UVB Algae; Psoriasis UVB - Control UVB Algae; Psoria…
Q5T5C7	6.3745	9.83e-05	0.00058037	Control - Control UVB; Control Algae - Control UVB; Control UVB Algae - Control UVB; Psoriasis - Control UVB; Psoriasis Algae - Control UVB; Psoriasis UVB - Control UVB; Psoriasis UVB Algae - Control UVB
Q99426	6.3737	9.84e-05	0.00058037	Control - Control UVB; Control Algae - Control UVB; Control UVB Algae - Control UVB; Psoriasis - Control UVB; Psoriasis Algae - Control UVB; Psoriasis UVB - Control UVB; Psoriasis UVB Algae - Control UVB
P62847	6.3318	0.00010397	0.00060849	Psoriasis - Control; Psoriasis Algae - Control; Psoriasis UVB - Control; Psoriasis UVB Algae - Control; Psoriasis - Control Algae; Psoriasis UVB Algae - Control Algae; Psoriasis - Control UVB; Psoriasis Algae - Control UVB; Psoriasis UVB - Control UVB; Psoriasis UVB Algae - Control UVB; Psoriasis - Control UVB Algae; Psoriasis Algae - Control UVB Algae; Psoriasis UVB - Control UVB Algae; Psoriasi…
P09661	6.3182	0.00010585	0.00061477	Control - Psoriasis UVB Algae; Control UVB - Control Algae; Control UVB Algae - Control Algae; Control Algae - Psoriasis UVB Algae; Control UVB - Psoriasis; Control UVB - Psoriasis UVB; Control UVB - Psoriasis UVB Algae; Control UVB Algae - Psoriasis; Control UVB Algae - Psoriasis UVB; Control UVB Algae - Psoriasis UVB Algae; Psoriasis - Psoriasis UVB Algae; Psoriasis Algae - Psoriasis UVB Algae;…
Q8NBJ5	6.3046	0.00010777	0.00062114	Control - Control Algae; Control UVB - Control Algae; Control UVB Algae - Control Algae; Psoriasis - Control Algae; Psoriasis Algae - Control Algae; Psoriasis UVB - Control Algae; Psoriasis UVB Algae - Control Algae; Psoriasis UVB Algae - Control UVB; Psoriasis UVB Algae - Control UVB Algae
Q15459	6.2917	0.00010962	0.00062702	Control - Control UVB; Control Algae - Control UVB; Psoriasis UVB Algae - Control Algae; Control UVB Algae - Control UVB; Psoriasis - Control UVB; Psoriasis Algae - Control UVB; Psoriasis UVB - Control UVB; Psoriasis UVB Algae - Control UVB
P46781	6.2833	0.00011086	0.0006293	Psoriasis - Control; Psoriasis UVB Algae - Control; Psoriasis - Control Algae; Psoriasis Algae - Control Algae; Psoriasis UVB - Control Algae; Psoriasis UVB Algae - Control Algae; Psoriasis - Control UVB; Psoriasis Algae - Control UVB; Psoriasis UVB - Control UVB; Psoriasis UVB Algae - Control UVB; Psoriasis - Control UVB Algae; Psoriasis Algae - Control UVB Algae; Psoriasis UVB - Control UVB Alg…
P62701	6.2194	0.00012065	0.00067606	Control - Control UVB; Psoriasis - Control; Psoriasis - Control Algae; Psoriasis Algae - Control Algae; Psoriasis UVB - Control Algae; Psoriasis UVB Algae - Control Algae; Psoriasis - Control UVB; Psoriasis Algae - Control UVB; Psoriasis UVB - Control UVB; Psoriasis UVB Algae - Control UVB; Psoriasis - Control UVB Algae; Psoriasis Algae - Control UVB Algae; Psoriasis UVB - Control UVB Algae; Psor…
P19012	6.218	0.00012089	0.00067606	Control - Psoriasis; Control - Psoriasis UVB; Control - Psoriasis UVB Algae; Control Algae - Psoriasis; Control Algae - Psoriasis UVB; Control Algae - Psoriasis UVB Algae; Control UVB - Psoriasis; Control UVB - Psoriasis UVB; Control UVB - Psoriasis UVB Algae; Control UVB Algae - Psoriasis; Control UVB Algae - Psoriasis UVB; Control UVB Algae - Psoriasis UVB Algae; Psoriasis Algae - Psoriasis; Ps…
P06396	6.2041	0.00012315	0.00068364	Control - Psoriasis UVB Algae; Control Algae - Psoriasis UVB Algae; Control UVB - Psoriasis; Control UVB - Psoriasis UVB Algae; Control UVB Algae - Psoriasis UVB Algae; Psoriasis - Psoriasis UVB Algae; Psoriasis Algae - Psoriasis UVB Algae; Psoriasis UVB - Psoriasis UVB Algae
Q8TCT9	6.1918	0.00012517	0.00068983	Control - Control UVB; Control Algae - Control UVB; Control UVB Algae - Control UVB; Psoriasis - Control UVB; Psoriasis Algae - Control UVB; Psoriasis UVB - Control UVB; Psoriasis UVB Algae - Control UVB
Q01813	6.1	0.00014154	0.00077435	Psoriasis - Control; Psoriasis Algae - Control; Psoriasis UVB Algae - Control; Psoriasis - Control Algae; Psoriasis Algae - Control Algae; Psoriasis UVB Algae - Control Algae; Psoriasis - Control UVB; Psoriasis Algae - Control UVB; Psoriasis UVB Algae - Control UVB; Psoriasis - Control UVB Algae; Psoriasis Algae - Control UVB Algae; Psoriasis UVB Algae - Control UVB Algae; Psoriasis - Psoriasis U…
Q8N1G4	6.0768	0.00014601	0.00079309	Control - Control UVB; Control Algae - Control UVB; Control UVB Algae - Control UVB; Psoriasis - Control UVB; Psoriasis Algae - Control UVB; Psoriasis UVB - Control UVB; Psoriasis UVB Algae - Control UVB
A0A024RCN6	6.0566	0.00015004	0.00080587	Control - Psoriasis UVB Algae; Control Algae - Psoriasis UVB Algae; Control UVB - Psoriasis; Control UVB - Psoriasis UVB Algae; Control UVB Algae - Psoriasis; Control UVB Algae - Psoriasis UVB Algae; Psoriasis - Psoriasis UVB Algae; Psoriasis Algae - Psoriasis UVB Algae; Psoriasis UVB - Psoriasis UVB Algae
Q59EI9	6.0543	0.0001505	0.00080587	Control - Control Algae; Control - Control UVB Algae; Psoriasis - Control Algae; Psoriasis Algae - Control Algae; Psoriasis UVB - Control Algae; Psoriasis UVB Algae - Control Algae; Psoriasis - Control UVB; Psoriasis Algae - Control UVB; Psoriasis UVB - Control UVB; Psoriasis - Control UVB Algae; Psoriasis Algae - Control UVB Algae; Psoriasis UVB - Control UVB Algae; Psoriasis UVB Algae - Control…
P34897	5.9862	0.00016499	0.00087726	Psoriasis - Control; Psoriasis Algae - Control; Psoriasis UVB Algae - Control; Psoriasis Algae - Control Algae; Psoriasis UVB Algae - Control Algae; Psoriasis - Control UVB; Psoriasis Algae - Control UVB; Psoriasis UVB - Control UVB; Psoriasis UVB Algae - Control UVB; Psoriasis - Control UVB Algae; Psoriasis Algae - Control UVB Algae; Psoriasis UVB Algae - Control UVB Algae; Psoriasis UVB Algae -…
Q9BZZ5	5.9083	0.00018341	0.00096833	Control - Control UVB; Control Algae - Control UVB; Control UVB Algae - Control UVB; Psoriasis - Control UVB; Psoriasis Algae - Control UVB; Psoriasis UVB - Control UVB; Psoriasis UVB Algae - Control UVB; Psoriasis UVB - Control UVB Algae; Psoriasis UVB Algae - Control UVB Algae; Psoriasis UVB - Psoriasis Algae
P07814	5.8804	0.00019051	0.00099616	Control - Control Algae; Control UVB - Control Algae; Control UVB Algae - Control Algae; Psoriasis - Control Algae; Psoriasis Algae - Control Algae; Psoriasis UVB - Control Algae; Psoriasis UVB Algae - Control Algae
Q5U077	5.875	0.00019192	0.00099616	Psoriasis - Control; Psoriasis Algae - Control; Psoriasis UVB - Control; Psoriasis UVB Algae - Control; Control UVB - Control Algae; Psoriasis - Control Algae; Psoriasis Algae - Control Algae; Psoriasis UVB - Control Algae; Psoriasis UVB Algae - Control Algae; Psoriasis - Control UVB Algae; Psoriasis Algae - Control UVB Algae; Psoriasis UVB - Control UVB Algae; Psoriasis UVB Algae - Control UVB A…
P23921	5.8722	0.00019263	0.00099616	Control - Psoriasis Algae; Control - Psoriasis UVB Algae; Control Algae - Psoriasis; Control Algae - Psoriasis Algae; Control Algae - Psoriasis UVB Algae; Control UVB - Psoriasis; Control UVB - Psoriasis Algae; Control UVB - Psoriasis UVB Algae; Control UVB Algae - Psoriasis; Control UVB Algae - Psoriasis Algae; Control UVB Algae - Psoriasis UVB; Control UVB Algae - Psoriasis UVB Algae; Psoriasis…
Q14566	5.8652	0.0001945	0.00099894	Control - Control UVB; Control Algae - Control UVB; Psoriasis UVB Algae - Control Algae; Control UVB Algae - Control UVB; Psoriasis - Control UVB; Psoriasis Algae - Control UVB; Psoriasis UVB - Control UVB; Psoriasis UVB Algae - Control UVB; Psoriasis UVB Algae - Control UVB Algae
Q9Y383	5.785	0.00021708	0.0011074	Psoriasis - Control; Psoriasis Algae - Control; Psoriasis UVB - Control; Psoriasis UVB Algae - Control; Psoriasis - Control Algae; Psoriasis Algae - Control Algae; Psoriasis UVB - Control Algae; Psoriasis UVB Algae - Control Algae; Psoriasis - Control UVB; Psoriasis Algae - Control UVB; Psoriasis UVB - Control UVB; Psoriasis UVB Algae - Control UVB; Psoriasis - Control UVB Algae; Psoriasis Algae …
P62269	5.7751	0.00022007	0.0011151	Control - Control UVB Algae; Psoriasis UVB Algae - Control; Psoriasis - Control Algae; Psoriasis UVB Algae - Control Algae; Psoriasis - Control UVB; Psoriasis UVB Algae - Control UVB; Psoriasis - Control UVB Algae; Psoriasis Algae - Control UVB Algae; Psoriasis UVB - Control UVB Algae; Psoriasis UVB Algae - Control UVB Algae; Psoriasis UVB Algae - Psoriasis Algae; Psoriasis UVB Algae - Psoriasis …
P46776	5.7169	0.00023846	0.0012002	Psoriasis - Control; Psoriasis Algae - Control; Psoriasis UVB - Control; Psoriasis UVB Algae - Control; Psoriasis - Control Algae; Psoriasis Algae - Control Algae; Psoriasis UVB - Control Algae; Psoriasis UVB Algae - Control Algae; Psoriasis - Control UVB; Psoriasis Algae - Control UVB; Psoriasis UVB - Control UVB; Psoriasis UVB Algae - Control UVB; Psoriasis - Control UVB Algae; Psoriasis Algae …
P27708	5.7043	0.00024265	0.0012133	Control - Control Algae; Control - Control UVB; Control - Control UVB Algae; Control - Psoriasis Algae; Control - Psoriasis UVB; Control Algae - Control UVB; Control UVB Algae - Control UVB; Psoriasis - Control UVB; Psoriasis Algae - Control UVB; Psoriasis UVB - Control UVB; Psoriasis UVB Algae - Control UVB; Psoriasis UVB Algae - Psoriasis Algae
L0R5C4	5.6968	0.00024518	0.0012179	Control - Psoriasis; Control - Psoriasis UVB; Control - Psoriasis UVB Algae; Control Algae - Psoriasis; Control Algae - Psoriasis UVB; Control Algae - Psoriasis UVB Algae; Control UVB - Psoriasis UVB; Control UVB - Psoriasis UVB Algae; Control UVB Algae - Psoriasis; Control UVB Algae - Psoriasis UVB; Control UVB Algae - Psoriasis UVB Algae; Psoriasis Algae - Psoriasis UVB; Psoriasis Algae - Psori…
Q14444	5.691	0.00024713	0.0012195	Control - Control UVB; Psoriasis UVB Algae - Control; Control Algae - Control UVB; Psoriasis UVB Algae - Control Algae; Control UVB Algae - Control UVB; Psoriasis - Control UVB; Psoriasis Algae - Control UVB; Psoriasis UVB - Control UVB; Psoriasis UVB Algae - Control UVB; Psoriasis UVB Algae - Control UVB Algae
A0A024R6W2	5.6387	0.00026573	0.0013028	Control - Psoriasis UVB Algae; Control UVB - Control Algae; Control Algae - Psoriasis UVB Algae; Control UVB - Psoriasis; Control UVB - Psoriasis UVB Algae; Control UVB Algae - Psoriasis UVB Algae; Psoriasis - Psoriasis UVB Algae; Psoriasis Algae - Psoriasis UVB Algae; Psoriasis UVB - Psoriasis UVB Algae
A4D2P0	5.6157	0.00027439	0.0013366	Control - Psoriasis; Control - Psoriasis UVB; Control - Psoriasis UVB Algae; Control Algae - Psoriasis; Control Algae - Psoriasis UVB; Control Algae - Psoriasis UVB Algae; Control UVB - Psoriasis; Control UVB - Psoriasis UVB; Control UVB - Psoriasis UVB Algae; Control UVB Algae - Psoriasis UVB; Control UVB Algae - Psoriasis UVB Algae; Psoriasis Algae - Psoriasis UVB; Psoriasis Algae - Psoriasis U…
Q12906	5.5884	0.00028502	0.0013794	Psoriasis - Control; Psoriasis UVB - Control; Psoriasis UVB Algae - Control; Control Algae - Control UVB; Psoriasis - Control Algae; Psoriasis UVB - Control Algae; Psoriasis UVB Algae - Control Algae; Control UVB Algae - Control UVB; Psoriasis - Control UVB; Psoriasis Algae - Control UVB; Psoriasis UVB - Control UVB; Psoriasis UVB Algae - Control UVB; Psoriasis - Control UVB Algae; Psoriasis UVB …
K7ER00	5.5547	0.00029877	0.0014368	Control - Control Algae; Control - Psoriasis UVB Algae; Control UVB - Control Algae; Control UVB Algae - Control Algae; Psoriasis - Control Algae; Psoriasis Algae - Control Algae; Psoriasis UVB - Control Algae; Control UVB - Psoriasis UVB Algae; Control UVB Algae - Psoriasis UVB Algae; Psoriasis Algae - Psoriasis UVB Algae; Psoriasis UVB - Psoriasis UVB Algae
Q59G75	5.4903	0.000327	0.0015625	Control - Control UVB; Control Algae - Control UVB; Control UVB Algae - Control UVB; Psoriasis - Control UVB; Psoriasis Algae - Control UVB; Psoriasis UVB - Control UVB; Psoriasis UVB Algae - Control UVB; Psoriasis - Control UVB Algae; Psoriasis UVB Algae - Control UVB Algae
B1AK88	5.4783	0.00033259	0.0015793	Control UVB - Control; Control - Psoriasis Algae; Control Algae - Psoriasis; Control Algae - Psoriasis Algae; Control Algae - Psoriasis UVB; Control Algae - Psoriasis UVB Algae; Control UVB - Psoriasis; Control UVB - Psoriasis Algae; Control UVB - Psoriasis UVB; Control UVB - Psoriasis UVB Algae; Control UVB Algae - Psoriasis Algae; Control UVB Algae - Psoriasis UVB; Control UVB Algae - Psoriasis…
E9PB61	5.4548	0.00034378	0.0016143	Control - Psoriasis; Control - Psoriasis UVB; Control - Psoriasis UVB Algae; Control Algae - Psoriasis; Control Algae - Psoriasis UVB; Control Algae - Psoriasis UVB Algae; Control UVB - Psoriasis; Control UVB - Psoriasis UVB; Control UVB - Psoriasis UVB Algae; Control UVB Algae - Psoriasis; Control UVB Algae - Psoriasis Algae; Control UVB Algae - Psoriasis UVB; Control UVB Algae - Psoriasis UVB A…
Q71UA4	5.4538	0.00034424	0.0016143	Control - Control UVB; Control Algae - Control UVB; Psoriasis UVB Algae - Control Algae; Psoriasis - Control UVB; Psoriasis Algae - Control UVB; Psoriasis UVB - Control UVB; Psoriasis UVB Algae - Control UVB; Psoriasis - Control UVB Algae; Psoriasis Algae - Control UVB Algae; Psoriasis UVB - Control UVB Algae; Psoriasis UVB Algae - Control UVB Algae
A8K5K5	5.4169	0.00036264	0.0016901	Control UVB - Control; Control UVB Algae - Control; Control Algae - Psoriasis; Control Algae - Psoriasis UVB Algae; Control UVB - Psoriasis; Control UVB - Psoriasis Algae; Control UVB - Psoriasis UVB; Control UVB - Psoriasis UVB Algae; Control UVB Algae - Psoriasis; Control UVB Algae - Psoriasis UVB Algae; Psoriasis Algae - Psoriasis UVB Algae; Psoriasis UVB - Psoriasis UVB Algae
P62851	5.342	0.0004033	0.001868	Control - Control UVB Algae; Psoriasis - Control; Psoriasis UVB Algae - Control; Psoriasis - Control Algae; Psoriasis Algae - Control Algae; Psoriasis UVB - Control Algae; Psoriasis UVB Algae - Control Algae; Control UVB - Control UVB Algae; Psoriasis - Control UVB; Psoriasis UVB Algae - Control UVB; Psoriasis - Control UVB Algae; Psoriasis Algae - Control UVB Algae; Psoriasis UVB - Control UVB A…
Q9NR30	5.3294	0.00041061	0.0018903	Control - Control UVB; Control - Control UVB Algae; Control Algae - Control UVB; Psoriasis UVB Algae - Control Algae; Psoriasis - Control UVB; Psoriasis Algae - Control UVB; Psoriasis UVB - Control UVB; Psoriasis UVB Algae - Control UVB; Psoriasis UVB Algae - Control UVB Algae; Psoriasis UVB Algae - Psoriasis UVB
Q9UBF2	5.3061	0.00042442	0.001942	Control - Control Algae; Control - Control UVB; Control - Control UVB Algae; Psoriasis - Control Algae; Psoriasis UVB - Control Algae; Psoriasis UVB Algae - Control Algae; Psoriasis - Control UVB; Psoriasis Algae - Control UVB; Psoriasis UVB - Control UVB; Psoriasis UVB Algae - Control UVB; Psoriasis - Control UVB Algae; Psoriasis UVB - Control UVB Algae; Psoriasis UVB Algae - Control UVB Algae; …
A0A087X1N8	5.2787	0.00044138	0.0020075	Control - Psoriasis UVB Algae; Control Algae - Psoriasis UVB Algae; Control UVB - Psoriasis UVB Algae; Control UVB Algae - Psoriasis UVB Algae; Psoriasis - Psoriasis UVB Algae; Psoriasis Algae - Psoriasis UVB Algae; Psoriasis UVB - Psoriasis UVB Algae
A0A0S2Z4A5	5.2595	0.00045362	0.0020508	Control - Psoriasis UVB Algae; Control Algae - Psoriasis UVB Algae; Control UVB - Psoriasis UVB Algae; Control UVB Algae - Psoriasis; Control UVB Algae - Psoriasis UVB Algae; Psoriasis - Psoriasis UVB Algae; Psoriasis Algae - Psoriasis UVB Algae; Psoriasis UVB - Psoriasis UVB Algae
Q07666	5.2498	0.00045999	0.0020672	Psoriasis - Control; Psoriasis Algae - Control; Psoriasis UVB - Control; Psoriasis UVB Algae - Control; Psoriasis - Control Algae; Psoriasis Algae - Control Algae; Psoriasis UVB - Control Algae; Psoriasis UVB Algae - Control Algae; Psoriasis - Control UVB; Psoriasis Algae - Control UVB; Psoriasis UVB - Control UVB; Psoriasis UVB Algae - Control UVB; Psoriasis - Control UVB Algae; Psoriasis Algae …
P54136	5.1934	0.00049875	0.0022282	Control - Control UVB; Control Algae - Control UVB; Control UVB Algae - Control UVB; Psoriasis - Control UVB; Psoriasis Algae - Control UVB; Psoriasis UVB - Control UVB; Psoriasis UVB Algae - Control UVB
A0A0C4DG89	5.1777	0.00051019	0.0022659	Control - Psoriasis Algae; Control - Psoriasis UVB; Control Algae - Psoriasis Algae; Control Algae - Psoriasis UVB; Control UVB - Psoriasis Algae; Control UVB - Psoriasis UVB; Control UVB - Psoriasis UVB Algae; Control UVB Algae - Psoriasis; Control UVB Algae - Psoriasis Algae; Control UVB Algae - Psoriasis UVB; Control UVB Algae - Psoriasis UVB Algae; Psoriasis - Psoriasis Algae
P62979	5.1693	0.00051643	0.0022802	Psoriasis - Control; Psoriasis Algae - Control; Psoriasis - Control Algae; Psoriasis Algae - Control Algae; Psoriasis UVB - Control Algae; Psoriasis UVB Algae - Control Algae; Psoriasis - Control UVB; Psoriasis Algae - Control UVB; Psoriasis UVB - Control UVB; Psoriasis UVB Algae - Control UVB; Psoriasis - Control UVB Algae; Psoriasis Algae - Control UVB Algae; Psoriasis UVB - Control UVB Algae; …
P55010	5.1461	0.00053396	0.0023438	Control - Control UVB; Control Algae - Control UVB; Control UVB Algae - Control UVB; Psoriasis - Control UVB; Psoriasis Algae - Control UVB; Psoriasis UVB - Control UVB; Psoriasis UVB Algae - Control UVB; Psoriasis UVB Algae - Control UVB Algae
Q53HV2	5.1398	0.00053884	0.0023509	Psoriasis Algae - Control; Psoriasis UVB - Control; Psoriasis Algae - Control Algae; Psoriasis UVB - Control Algae; Psoriasis UVB Algae - Control Algae; Psoriasis - Control UVB; Psoriasis Algae - Control UVB; Psoriasis UVB - Control UVB; Psoriasis UVB Algae - Control UVB; Psoriasis - Control UVB Algae; Psoriasis Algae - Control UVB Algae; Psoriasis UVB - Control UVB Algae; Psoriasis UVB Algae - C…
A0A087WUZ3	5.1339	0.00054348	0.0023509	Control UVB - Control; Control - Psoriasis UVB Algae; Control Algae - Psoriasis UVB Algae; Control UVB - Psoriasis UVB Algae; Control UVB Algae - Psoriasis UVB Algae; Psoriasis - Psoriasis UVB Algae; Psoriasis Algae - Psoriasis UVB Algae; Psoriasis UVB - Psoriasis UVB Algae
Q99497	5.1278	0.00054824	0.0023509	Psoriasis - Control; Psoriasis Algae - Control; Psoriasis UVB - Control; Psoriasis UVB Algae - Control; Psoriasis - Control Algae; Psoriasis Algae - Control Algae; Psoriasis UVB - Control Algae; Psoriasis UVB Algae - Control Algae; Psoriasis - Control UVB; Psoriasis Algae - Control UVB; Psoriasis UVB - Control UVB; Psoriasis UVB Algae - Control UVB; Psoriasis - Control UVB Algae; Psoriasis Algae …
Q15056	5.1241	0.00055123	0.0023509	Control - Control Algae; Psoriasis UVB Algae - Control; Control UVB Algae - Control Algae; Psoriasis - Control Algae; Psoriasis Algae - Control Algae; Psoriasis UVB - Control Algae; Psoriasis UVB Algae - Control Algae; Psoriasis - Control UVB; Psoriasis Algae - Control UVB; Psoriasis UVB Algae - Control UVB; Psoriasis Algae - Control UVB Algae; Psoriasis UVB Algae - Control UVB Algae
A0A0C4DH83	5.1214	0.00055334	0.0023509	Control UVB Algae - Control; Control Algae - Psoriasis; Control Algae - Psoriasis Algae; Control Algae - Psoriasis UVB; Control Algae - Psoriasis UVB Algae; Control UVB - Psoriasis; Control UVB - Psoriasis Algae; Control UVB - Psoriasis UVB; Control UVB - Psoriasis UVB Algae; Control UVB Algae - Psoriasis; Control UVB Algae - Psoriasis Algae; Control UVB Algae - Psoriasis UVB; Control UVB Algae -…
A0A024R203	5.1203	0.00055426	0.0023509	Control - Psoriasis; Control - Psoriasis UVB; Control - Psoriasis UVB Algae; Control Algae - Psoriasis UVB; Control Algae - Psoriasis UVB Algae; Control UVB - Psoriasis UVB; Control UVB - Psoriasis UVB Algae; Control UVB Algae - Psoriasis; Control UVB Algae - Psoriasis UVB; Control UVB Algae - Psoriasis UVB Algae; Psoriasis Algae - Psoriasis; Psoriasis Algae - Psoriasis UVB; Psoriasis Algae - Pso…
Q8NBS9	5.0998	0.00057093	0.0024081	Psoriasis Algae - Control; Psoriasis UVB - Control; Psoriasis UVB Algae - Control; Psoriasis Algae - Control Algae; Psoriasis UVB - Control Algae; Psoriasis UVB Algae - Control Algae; Psoriasis - Control UVB; Psoriasis Algae - Control UVB; Psoriasis UVB - Control UVB; Psoriasis UVB Algae - Control UVB; Psoriasis - Control UVB Algae; Psoriasis Algae - Control UVB Algae; Psoriasis UVB - Control UVB…
P51991	5.0743	0.00059245	0.002485	Psoriasis - Control; Psoriasis Algae - Control; Psoriasis UVB - Control; Psoriasis UVB Algae - Control; Psoriasis - Control Algae; Psoriasis Algae - Control Algae; Psoriasis UVB - Control Algae; Psoriasis UVB Algae - Control Algae; Psoriasis - Control UVB; Psoriasis Algae - Control UVB; Psoriasis UVB - Control UVB; Psoriasis - Control UVB Algae; Psoriasis Algae - Control UVB Algae; Psoriasis UVB …
D3DUW5	4.9923	0.00066765	0.0027849	Control - Control Algae; Control UVB - Control Algae; Control UVB Algae - Control Algae; Psoriasis Algae - Control Algae; Psoriasis UVB - Control Algae; Control UVB - Psoriasis; Control UVB - Psoriasis UVB Algae; Control UVB Algae - Psoriasis; Control UVB Algae - Psoriasis UVB Algae; Psoriasis Algae - Psoriasis; Psoriasis UVB - Psoriasis; Psoriasis Algae - Psoriasis UVB Algae; Psoriasis UVB - Pso…
Q9UKM9	4.9766	0.00068313	0.0028339	Control - Control UVB; Psoriasis - Control Algae; Psoriasis Algae - Control Algae; Psoriasis UVB Algae - Control Algae; Psoriasis - Control UVB; Psoriasis Algae - Control UVB; Psoriasis UVB - Control UVB; Psoriasis UVB Algae - Control UVB; Psoriasis - Control UVB Algae; Psoriasis Algae - Control UVB Algae; Psoriasis UVB Algae - Control UVB Algae
Q14222	4.9725	0.00068718	0.0028351	Control - Control UVB; Control Algae - Control UVB; Control UVB Algae - Control UVB; Psoriasis - Control UVB; Psoriasis Algae - Control UVB; Psoriasis UVB - Control UVB; Psoriasis UVB Algae - Control UVB
P62195	4.947	0.00071334	0.002927	Control - Control UVB; Control Algae - Control UVB; Control UVB Algae - Control UVB; Psoriasis - Control UVB; Psoriasis Algae - Control UVB; Psoriasis UVB - Control UVB; Psoriasis UVB Algae - Control UVB; Psoriasis - Control UVB Algae; Psoriasis UVB - Control UVB Algae; Psoriasis UVB Algae - Control UVB Algae
A8K401	4.9398	0.00072088	0.002942	Psoriasis Algae - Control; Psoriasis UVB - Control; Control Algae - Psoriasis; Psoriasis UVB - Control Algae; Control Algae - Psoriasis UVB Algae; Control UVB - Psoriasis; Psoriasis UVB - Control UVB; Control UVB Algae - Psoriasis; Control UVB Algae - Psoriasis UVB Algae; Psoriasis Algae - Psoriasis; Psoriasis UVB - Psoriasis; Psoriasis Algae - Psoriasis UVB Algae; Psoriasis UVB - Psoriasis UVB A…
G8JLB6	4.9196	0.00074265	0.0030145	Control - Psoriasis Algae; Control Algae - Psoriasis Algae; Control UVB - Psoriasis Algae; Control UVB - Psoriasis UVB; Control UVB Algae - Psoriasis Algae; Control UVB Algae - Psoriasis UVB; Psoriasis - Psoriasis Algae; Psoriasis UVB Algae - Psoriasis Algae; Psoriasis UVB Algae - Psoriasis UVB
Q597H1	4.9129	0.00075001	0.0030281	Psoriasis UVB - Control; Psoriasis - Control Algae; Psoriasis Algae - Control Algae; Psoriasis UVB - Control Algae; Psoriasis UVB Algae - Control Algae; Psoriasis - Control UVB; Psoriasis Algae - Control UVB; Psoriasis UVB - Control UVB; Psoriasis UVB Algae - Control UVB; Psoriasis - Control UVB Algae; Psoriasis Algae - Control UVB Algae; Psoriasis UVB - Control UVB Algae; Psoriasis UVB Algae - C…
P35908	4.9062	0.00075737	0.0030416	Control - Control UVB; Psoriasis - Control Algae; Psoriasis Algae - Control Algae; Psoriasis UVB - Control Algae; Psoriasis UVB Algae - Control Algae; Control UVB Algae - Control UVB; Psoriasis - Control UVB; Psoriasis Algae - Control UVB; Psoriasis UVB - Control UVB; Psoriasis UVB Algae - Control UVB; Psoriasis UVB Algae - Control UVB Algae
L7RSM2	4.8682	0.000801	0.0031998	Control - Psoriasis UVB Algae; Control Algae - Psoriasis UVB Algae; Control UVB - Psoriasis UVB; Control UVB - Psoriasis UVB Algae; Control UVB Algae - Psoriasis UVB; Control UVB Algae - Psoriasis UVB Algae; Psoriasis - Psoriasis UVB Algae; Psoriasis Algae - Psoriasis UVB; Psoriasis Algae - Psoriasis UVB Algae; Psoriasis UVB - Psoriasis UVB Algae
P27824	4.8497	0.0008232	0.0032711	Psoriasis - Control; Psoriasis UVB - Control; Psoriasis UVB Algae - Control; Control Algae - Control UVB; Psoriasis - Control UVB; Psoriasis Algae - Control UVB; Psoriasis UVB - Control UVB; Psoriasis UVB Algae - Control UVB; Psoriasis - Control UVB Algae; Psoriasis UVB - Control UVB Algae; Psoriasis UVB Algae - Control UVB Algae; Psoriasis UVB Algae - Psoriasis Algae
A8K4D5	4.8452	0.00082869	0.0032757	Control Algae - Control; Control UVB - Control; Control UVB Algae - Control; Psoriasis - Control; Psoriasis Algae - Control; Psoriasis UVB - Control; Psoriasis UVB Algae - Control; Psoriasis UVB - Control Algae; Psoriasis UVB - Control UVB; Psoriasis UVB - Control UVB Algae; Psoriasis UVB - Psoriasis; Psoriasis UVB - Psoriasis Algae; Psoriasis UVB - Psoriasis UVB Algae
A6NFX8	4.8331	0.00084368	0.0033176	Control - Psoriasis UVB Algae; Control Algae - Psoriasis UVB; Control Algae - Psoriasis UVB Algae; Control UVB - Psoriasis UVB Algae; Control UVB Algae - Psoriasis UVB; Control UVB Algae - Psoriasis UVB Algae; Psoriasis - Psoriasis UVB; Psoriasis - Psoriasis UVB Algae; Psoriasis Algae - Psoriasis UVB Algae
A0A024R152	4.8065	0.00087748	0.0034326	Control - Psoriasis UVB; Control UVB - Control Algae; Control UVB Algae - Control Algae; Control Algae - Psoriasis UVB; Control UVB - Psoriasis Algae; Control UVB - Psoriasis UVB; Control UVB Algae - Psoriasis Algae; Control UVB Algae - Psoriasis UVB; Psoriasis - Psoriasis UVB; Psoriasis UVB Algae - Psoriasis Algae; Psoriasis UVB Algae - Psoriasis UVB
A0A024RAN2	4.7844	0.0009068	0.0035177	Control - Psoriasis UVB; Control - Psoriasis UVB Algae; Control Algae - Psoriasis UVB; Control Algae - Psoriasis UVB Algae; Control UVB - Psoriasis; Control UVB - Psoriasis Algae; Control UVB - Psoriasis UVB; Control UVB - Psoriasis UVB Algae; Control UVB Algae - Psoriasis; Control UVB Algae - Psoriasis Algae; Control UVB Algae - Psoriasis UVB; Control UVB Algae - Psoriasis UVB Algae; Psoriasis -…
P68363	4.7807	0.0009117	0.0035177	Psoriasis - Control; Psoriasis Algae - Control; Psoriasis UVB - Control; Psoriasis UVB Algae - Control; Psoriasis - Control Algae; Psoriasis Algae - Control Algae; Psoriasis UVB - Control Algae; Psoriasis UVB Algae - Control Algae; Psoriasis - Control UVB; Psoriasis Algae - Control UVB; Psoriasis - Control UVB Algae; Psoriasis Algae - Control UVB Algae; Psoriasis UVB - Control UVB Algae; Psoriasi…
A4QPB0	4.7796	0.0009132	0.0035177	Control - Psoriasis UVB Algae; Control Algae - Psoriasis UVB Algae; Control UVB - Psoriasis UVB Algae; Control UVB Algae - Psoriasis UVB Algae; Psoriasis - Psoriasis UVB Algae; Psoriasis Algae - Psoriasis UVB Algae; Psoriasis UVB - Psoriasis UVB Algae
A0A0S2Z4R1	4.7679	0.00092929	0.0035615	Control - Psoriasis UVB; Control - Psoriasis UVB Algae; Control Algae - Psoriasis UVB; Control Algae - Psoriasis UVB Algae; Control UVB - Psoriasis UVB; Control UVB - Psoriasis UVB Algae; Control UVB Algae - Psoriasis UVB; Control UVB Algae - Psoriasis UVB Algae; Psoriasis - Psoriasis UVB Algae; Psoriasis Algae - Psoriasis UVB Algae
P05556	4.7302	0.00098283	0.0037348	Control UVB - Control; Control UVB Algae - Control; Control - Psoriasis UVB Algae; Control Algae - Psoriasis UVB Algae; Control UVB - Psoriasis; Control UVB - Psoriasis UVB; Control UVB - Psoriasis UVB Algae; Control UVB Algae - Psoriasis; Control UVB Algae - Psoriasis UVB; Control UVB Algae - Psoriasis UVB Algae; Psoriasis Algae - Psoriasis; Psoriasis Algae - Psoriasis UVB Algae; Psoriasis UVB -…
P45974	4.7292	0.00098441	0.0037348	Psoriasis - Control; Psoriasis UVB Algae - Control; Control Algae - Control UVB; Psoriasis UVB Algae - Control Algae; Control UVB Algae - Control UVB; Psoriasis - Control UVB; Psoriasis Algae - Control UVB; Psoriasis UVB - Control UVB; Psoriasis UVB Algae - Control UVB; Psoriasis - Control UVB Algae; Psoriasis UVB Algae - Control UVB Algae
A0A0S2Z3Y1	4.7235	0.00099275	0.0037476	Control - Psoriasis UVB Algae; Control Algae - Psoriasis UVB Algae; Control UVB - Psoriasis UVB Algae; Control UVB Algae - Psoriasis UVB Algae; Psoriasis - Psoriasis UVB Algae; Psoriasis Algae - Psoriasis UVB Algae; Psoriasis UVB - Psoriasis UVB Algae
F4ZW62	4.7011	0.0010265	0.0038557	Control - Psoriasis Algae; Control - Psoriasis UVB; Control Algae - Psoriasis; Control Algae - Psoriasis Algae; Control Algae - Psoriasis UVB; Control Algae - Psoriasis UVB Algae; Control UVB - Psoriasis; Control UVB - Psoriasis Algae; Control UVB - Psoriasis UVB; Control UVB - Psoriasis UVB Algae; Control UVB Algae - Psoriasis; Control UVB Algae - Psoriasis Algae; Control UVB Algae - Psoriasis U…
Q09666	4.6711	0.0010736	0.0040126	Control Algae - Control; Control UVB - Control; Control UVB Algae - Control; Psoriasis - Control; Psoriasis Algae - Control; Psoriasis UVB - Control; Psoriasis UVB Algae - Control
Q59GY2	4.6518	0.0011051	0.0041102	Psoriasis - Control; Psoriasis Algae - Control; Psoriasis UVB - Control; Psoriasis UVB Algae - Control; Psoriasis - Control Algae; Psoriasis Algae - Control Algae; Psoriasis UVB - Control Algae; Psoriasis UVB Algae - Control Algae; Psoriasis UVB Algae - Control UVB; Psoriasis - Control UVB Algae; Psoriasis Algae - Control UVB Algae; Psoriasis UVB - Control UVB Algae; Psoriasis UVB Algae - Control…
P40926	4.6432	0.0011195	0.0041431	Psoriasis - Control; Psoriasis Algae - Control; Psoriasis UVB - Control; Psoriasis UVB Algae - Control; Psoriasis - Control Algae; Psoriasis Algae - Control Algae; Psoriasis UVB - Control Algae; Psoriasis UVB Algae - Control Algae; Psoriasis - Control UVB; Psoriasis Algae - Control UVB; Psoriasis UVB - Control UVB; Psoriasis UVB Algae - Control UVB; Psoriasis - Control UVB Algae; Psoriasis Algae …
Q9BY44	4.6272	0.0011466	0.0042055	Control - Control UVB; Control Algae - Control UVB; Control UVB Algae - Control UVB; Psoriasis - Control UVB; Psoriasis Algae - Control UVB; Psoriasis UVB - Control UVB; Psoriasis UVB Algae - Control UVB
Q12931	4.6268	0.0011474	0.0042055	Psoriasis - Control; Psoriasis Algae - Control; Psoriasis UVB - Control; Psoriasis UVB Algae - Control; Control UVB - Control Algae; Psoriasis - Control Algae; Psoriasis Algae - Control Algae; Psoriasis UVB - Control Algae; Psoriasis UVB Algae - Control Algae; Psoriasis - Control UVB Algae; Psoriasis Algae - Control UVB Algae; Psoriasis UVB - Control UVB Algae; Psoriasis UVB Algae - Control UVB A…
Q9HDC9	4.536	0.0013158	0.0047992	Control - Control UVB; Control - Control UVB Algae; Psoriasis - Control UVB; Psoriasis Algae - Control UVB; Psoriasis UVB - Control UVB; Psoriasis UVB Algae - Control UVB; Psoriasis - Control UVB Algae; Psoriasis Algae - Control UVB Algae; Psoriasis UVB - Control UVB Algae; Psoriasis UVB Algae - Control UVB Algae
P17812	4.5306	0.0013265	0.004815	Control - Psoriasis UVB Algae; Control UVB - Control Algae; Control Algae - Psoriasis UVB Algae; Control UVB - Psoriasis UVB Algae; Control UVB Algae - Psoriasis UVB Algae; Psoriasis - Psoriasis UVB Algae; Psoriasis Algae - Psoriasis UVB Algae; Psoriasis UVB - Psoriasis UVB Algae
G3V180	4.5226	0.0013428	0.0048509	Control - Control Algae; Control - Psoriasis UVB Algae; Control UVB - Control Algae; Control UVB - Control UVB Algae; Control UVB - Psoriasis; Control UVB - Psoriasis Algae; Control UVB - Psoriasis UVB; Control UVB - Psoriasis UVB Algae; Psoriasis UVB - Psoriasis UVB Algae
B3KSH1	4.513	0.0013624	0.0048983	Control - Psoriasis UVB Algae; Control Algae - Psoriasis UVB Algae; Control UVB - Psoriasis; Control UVB - Psoriasis UVB Algae; Control UVB Algae - Psoriasis UVB Algae; Psoriasis - Psoriasis UVB Algae; Psoriasis Algae - Psoriasis UVB Algae; Psoriasis UVB - Psoriasis UVB Algae
Q6FI13	4.5026	0.0013841	0.0049525	Control - Psoriasis UVB Algae; Control Algae - Psoriasis UVB Algae; Control UVB - Psoriasis UVB Algae; Control UVB Algae - Psoriasis UVB Algae; Psoriasis - Psoriasis UVB Algae; Psoriasis Algae - Psoriasis UVB Algae; Psoriasis UVB - Psoriasis UVB Algae
K7ELC2	4.4978	0.0013943	0.0049654	Control - Psoriasis Algae; Control - Psoriasis UVB; Control Algae - Psoriasis Algae; Control Algae - Psoriasis UVB; Control UVB - Psoriasis Algae; Control UVB - Psoriasis UVB; Control UVB Algae - Psoriasis Algae; Control UVB Algae - Psoriasis UVB; Psoriasis - Psoriasis UVB; Psoriasis UVB Algae - Psoriasis UVB
O15144	4.491	0.0014087	0.0049931	Control - Psoriasis UVB Algae; Control Algae - Psoriasis UVB Algae; Control UVB - Psoriasis; Control UVB - Psoriasis UVB; Control UVB - Psoriasis UVB Algae; Control UVB Algae - Psoriasis UVB; Control UVB Algae - Psoriasis UVB Algae; Psoriasis Algae - Psoriasis; Psoriasis Algae - Psoriasis UVB; Psoriasis Algae - Psoriasis UVB Algae
P42766	4.4852	0.0014211	0.0050136	Psoriasis - Control; Psoriasis UVB Algae - Control; Control Algae - Control UVB; Psoriasis UVB Algae - Control Algae; Psoriasis - Control UVB; Psoriasis Algae - Control UVB; Psoriasis UVB - Control UVB; Psoriasis UVB Algae - Control UVB; Psoriasis - Control UVB Algae; Psoriasis UVB Algae - Control UVB Algae; Psoriasis UVB Algae - Psoriasis UVB
P78371	4.4821	0.0014279	0.0050142	Control - Control UVB; Psoriasis - Control Algae; Psoriasis Algae - Control Algae; Psoriasis UVB Algae - Control Algae; Psoriasis - Control UVB; Psoriasis Algae - Control UVB; Psoriasis UVB - Control UVB; Psoriasis UVB Algae - Control UVB; Psoriasis - Control UVB Algae; Psoriasis Algae - Control UVB Algae; Psoriasis UVB Algae - Control UVB Algae
P27635	4.4626	0.0014709	0.0051412	Psoriasis - Control; Psoriasis Algae - Control; Psoriasis UVB - Control; Psoriasis UVB Algae - Control; Psoriasis - Control Algae; Psoriasis UVB Algae - Control Algae; Psoriasis - Control UVB; Psoriasis UVB Algae - Control UVB; Psoriasis - Control UVB Algae; Psoriasis Algae - Control UVB Algae; Psoriasis UVB - Control UVB Algae; Psoriasis UVB Algae - Control UVB Algae
P55884	4.4227	0.0015631	0.0054385	Psoriasis - Control; Psoriasis Algae - Control; Psoriasis UVB - Control; Psoriasis - Control Algae; Psoriasis Algae - Control Algae; Psoriasis UVB - Control Algae; Psoriasis - Control UVB; Psoriasis Algae - Control UVB; Psoriasis UVB - Control UVB; Psoriasis UVB Algae - Control UVB; Psoriasis - Control UVB Algae; Psoriasis Algae - Control UVB Algae; Psoriasis UVB - Control UVB Algae
Q15436	4.4194	0.0015708	0.0054403	Control - Psoriasis UVB; Psoriasis UVB Algae - Control; Control Algae - Psoriasis UVB; Psoriasis UVB Algae - Control UVB; Control UVB Algae - Psoriasis UVB; Psoriasis - Psoriasis UVB; Psoriasis Algae - Psoriasis UVB; Psoriasis UVB Algae - Psoriasis UVB
Q96KP4	4.3728	0.001687	0.0058159	Control - Psoriasis UVB; Control Algae - Psoriasis UVB; Psoriasis UVB Algae - Control Algae; Psoriasis Algae - Control UVB; Psoriasis UVB Algae - Control UVB; Control UVB Algae - Psoriasis UVB; Psoriasis - Psoriasis UVB; Psoriasis Algae - Psoriasis UVB; Psoriasis UVB Algae - Psoriasis UVB
O43143	4.3473	0.0017541	0.0059982	Control - Psoriasis; Control - Psoriasis UVB Algae; Control Algae - Psoriasis; Control Algae - Psoriasis UVB Algae; Control UVB - Psoriasis; Control UVB - Psoriasis UVB; Control UVB - Psoriasis UVB Algae; Control UVB Algae - Psoriasis; Control UVB Algae - Psoriasis UVB; Control UVB Algae - Psoriasis UVB Algae; Psoriasis Algae - Psoriasis UVB Algae
A0A024R5C5	4.3467	0.0017558	0.0059982	Control UVB - Control; Control UVB Algae - Control; Control Algae - Psoriasis Algae; Control UVB - Psoriasis; Control UVB - Psoriasis Algae; Control UVB - Psoriasis UVB Algae; Control UVB Algae - Psoriasis Algae; Control UVB Algae - Psoriasis UVB Algae; Psoriasis - Psoriasis Algae; Psoriasis UVB - Psoriasis Algae; Psoriasis UVB - Psoriasis UVB Algae
P06737	4.3384	0.0017784	0.0060482	Control - Psoriasis UVB Algae; Control UVB - Control Algae; Control UVB Algae - Control Algae; Control Algae - Psoriasis UVB Algae; Control UVB - Psoriasis UVB Algae; Control UVB Algae - Psoriasis UVB Algae; Psoriasis - Psoriasis UVB Algae; Psoriasis Algae - Psoriasis UVB Algae; Psoriasis UVB - Psoriasis UVB Algae
J3KPF3	4.2916	0.0019111	0.0064574	Control - Psoriasis UVB Algae; Control Algae - Psoriasis UVB Algae; Control UVB - Psoriasis UVB Algae; Control UVB Algae - Psoriasis UVB Algae; Psoriasis - Psoriasis UVB Algae; Psoriasis Algae - Psoriasis UVB Algae; Psoriasis UVB - Psoriasis UVB Algae
Q8N7G1	4.29	0.0019158	0.0064574	Control - Control UVB; Control - Control UVB Algae; Control Algae - Control UVB; Psoriasis - Control UVB; Psoriasis Algae - Control UVB; Psoriasis UVB - Control UVB; Psoriasis UVB Algae - Control UVB; Psoriasis UVB - Control UVB Algae
P19623	4.2812	0.0019421	0.0064908	Control - Psoriasis UVB Algae; Control Algae - Psoriasis UVB Algae; Control UVB - Psoriasis UVB Algae; Control UVB Algae - Psoriasis UVB Algae; Psoriasis - Psoriasis UVB Algae; Psoriasis Algae - Psoriasis UVB Algae; Psoriasis UVB - Psoriasis UVB Algae
P35222	4.2809	0.0019429	0.0064908	Control - Psoriasis; Control - Psoriasis Algae; Control - Psoriasis UVB; Control Algae - Psoriasis; Control Algae - Psoriasis Algae; Control Algae - Psoriasis UVB; Control UVB - Psoriasis Algae; Control UVB - Psoriasis UVB; Control UVB Algae - Psoriasis; Control UVB Algae - Psoriasis Algae; Control UVB Algae - Psoriasis UVB; Psoriasis UVB Algae - Psoriasis Algae
E1NZA1	4.2722	0.0019692	0.0065494	Psoriasis Algae - Control; Psoriasis UVB - Control; Control UVB - Control Algae; Psoriasis - Control Algae; Psoriasis Algae - Control Algae; Psoriasis UVB - Control Algae; Psoriasis Algae - Control UVB Algae; Psoriasis UVB - Control UVB Algae; Psoriasis Algae - Psoriasis; Psoriasis Algae - Psoriasis UVB Algae; Psoriasis UVB - Psoriasis UVB Algae
Q5T0R9	4.2541	0.002025	0.0067057	Control - Control UVB Algae; Psoriasis - Control Algae; Psoriasis Algae - Control Algae; Psoriasis UVB - Control Algae; Psoriasis UVB Algae - Control Algae; Psoriasis - Control UVB; Psoriasis UVB Algae - Control UVB; Psoriasis - Control UVB Algae; Psoriasis Algae - Control UVB Algae; Psoriasis UVB - Control UVB Algae; Psoriasis UVB Algae - Control UVB Algae
V9HW31	4.239	0.0020731	0.0068349	Psoriasis - Control Algae; Psoriasis Algae - Control Algae; Psoriasis UVB - Control Algae; Psoriasis UVB Algae - Control Algae; Psoriasis - Control UVB; Psoriasis Algae - Control UVB; Psoriasis UVB - Control UVB; Psoriasis UVB Algae - Control UVB; Psoriasis - Control UVB Algae; Psoriasis Algae - Control UVB Algae; Psoriasis UVB - Control UVB Algae; Psoriasis UVB Algae - Control UVB Algae
A0A087WUT6	4.2303	0.0021012	0.0068973	Control UVB - Control; Control - Psoriasis UVB Algae; Control Algae - Psoriasis UVB Algae; Control UVB - Psoriasis UVB Algae; Control UVB Algae - Psoriasis UVB Algae; Psoriasis - Psoriasis UVB Algae; Psoriasis Algae - Psoriasis UVB Algae; Psoriasis UVB - Psoriasis UVB Algae
Q6IAW5	4.192	0.0022297	0.0072875	Control - Control Algae; Control - Control UVB Algae; Control UVB - Control Algae; Psoriasis - Control Algae; Psoriasis Algae - Control Algae; Psoriasis UVB - Control Algae; Psoriasis UVB Algae - Control Algae; Control UVB - Control UVB Algae; Psoriasis - Control UVB Algae; Psoriasis Algae - Control UVB Algae; Psoriasis UVB - Control UVB Algae; Psoriasis UVB Algae - Control UVB Algae
B2R657	4.1796	0.0022732	0.0073976	Control - Psoriasis UVB Algae; Control Algae - Psoriasis UVB Algae; Control UVB - Psoriasis UVB Algae; Control UVB Algae - Psoriasis Algae; Control UVB Algae - Psoriasis UVB Algae; Psoriasis - Psoriasis UVB Algae; Psoriasis Algae - Psoriasis UVB Algae; Psoriasis UVB - Psoriasis UVB Algae
Q9Y6E3	4.1499	0.0023805	0.0077137	Control - Control Algae; Control - Control UVB; Control - Control UVB Algae; Control - Psoriasis UVB; Control Algae - Control UVB; Psoriasis - Control UVB; Psoriasis Algae - Control UVB; Psoriasis UVB - Control UVB; Psoriasis UVB Algae - Control UVB
P21796	4.1366	0.0024306	0.0078423	Control - Psoriasis; Control - Psoriasis UVB; Control - Psoriasis UVB Algae; Control Algae - Psoriasis; Control Algae - Psoriasis UVB; Control Algae - Psoriasis UVB Algae; Control UVB - Psoriasis UVB Algae; Control UVB Algae - Psoriasis; Control UVB Algae - Psoriasis UVB; Control UVB Algae - Psoriasis UVB Algae; Psoriasis Algae - Psoriasis; Psoriasis Algae - Psoriasis UVB Algae
Q9BQ39	4.099	0.0025775	0.008281	Control - Control Algae; Control - Control UVB; Control - Control UVB Algae; Psoriasis - Control Algae; Psoriasis UVB Algae - Control Algae; Psoriasis - Control UVB; Psoriasis Algae - Control UVB; Psoriasis UVB - Control UVB; Psoriasis UVB Algae - Control UVB; Psoriasis - Control UVB Algae; Psoriasis UVB Algae - Control UVB Algae
P60842	4.0943	0.0025967	0.0083071	Psoriasis - Control; Psoriasis Algae - Control; Psoriasis UVB - Control; Psoriasis - Control Algae; Psoriasis Algae - Control Algae; Psoriasis UVB - Control Algae; Psoriasis UVB Algae - Control Algae; Psoriasis - Control UVB; Psoriasis Algae - Control UVB; Psoriasis UVB - Control UVB; Psoriasis - Control UVB Algae; Psoriasis Algae - Control UVB Algae; Psoriasis UVB - Control UVB Algae
F8WCF6	4.0859	0.002631	0.0083816	Control - Psoriasis UVB Algae; Control Algae - Psoriasis UVB Algae; Control UVB - Psoriasis UVB Algae; Control UVB Algae - Psoriasis UVB Algae; Psoriasis - Psoriasis UVB Algae; Psoriasis Algae - Psoriasis UVB Algae; Psoriasis UVB - Psoriasis UVB Algae
E7EVA0	4.0791	0.0026593	0.0084359	Control - Control Algae; Control UVB - Control Algae; Control UVB Algae - Control Algae; Psoriasis - Control Algae; Psoriasis Algae - Control Algae; Psoriasis UVB - Control Algae; Psoriasis UVB Algae - Control Algae; Control UVB - Psoriasis UVB; Control UVB Algae - Psoriasis UVB
Q00839	4.0703	0.002696	0.0085166	Psoriasis - Control; Psoriasis Algae - Control; Psoriasis UVB - Control; Psoriasis UVB Algae - Control; Psoriasis - Control Algae; Psoriasis Algae - Control Algae; Psoriasis UVB Algae - Control Algae; Psoriasis - Control UVB; Psoriasis - Control UVB Algae; Psoriasis Algae - Control UVB Algae; Psoriasis UVB - Control UVB Algae; Psoriasis UVB Algae - Control UVB Algae
P62258	4.0645	0.0027208	0.0085593	Psoriasis - Control; Psoriasis Algae - Control; Psoriasis UVB - Control; Psoriasis - Control Algae; Psoriasis Algae - Control Algae; Psoriasis UVB - Control Algae; Psoriasis UVB Algae - Control Algae; Psoriasis - Control UVB Algae; Psoriasis Algae - Control UVB Algae; Psoriasis UVB - Control UVB Algae; Psoriasis UVB Algae - Control UVB Algae
Q32Q12	4.0409	0.0028232	0.0088443	Psoriasis - Control; Psoriasis Algae - Control; Psoriasis UVB - Control; Psoriasis UVB Algae - Control; Psoriasis - Control Algae; Psoriasis Algae - Control Algae; Psoriasis UVB - Control Algae; Psoriasis UVB Algae - Control Algae; Psoriasis - Control UVB Algae; Psoriasis Algae - Control UVB Algae; Psoriasis UVB Algae - Control UVB Algae
P30085	4.0272	0.0028848	0.009	Control - Control UVB; Psoriasis UVB - Control; Psoriasis - Control Algae; Psoriasis UVB - Control Algae; Psoriasis - Control UVB; Psoriasis Algae - Control UVB; Psoriasis UVB - Control UVB; Psoriasis UVB Algae - Control UVB; Psoriasis - Control UVB Algae; Psoriasis UVB - Control UVB Algae
O75369	4.0178	0.0029278	0.0090967	Control Algae - Control; Control UVB - Control; Psoriasis Algae - Control; Psoriasis UVB - Control; Control Algae - Psoriasis UVB Algae; Control UVB - Psoriasis UVB Algae; Control UVB Algae - Psoriasis UVB Algae; Psoriasis - Psoriasis UVB Algae; Psoriasis Algae - Psoriasis UVB Algae; Psoriasis UVB - Psoriasis UVB Algae
O15143	4.0033	0.0029954	0.0092684	Control - Psoriasis; Control - Psoriasis UVB; Control - Psoriasis UVB Algae; Control Algae - Psoriasis UVB Algae; Control UVB - Psoriasis; Control UVB - Psoriasis UVB Algae; Control UVB Algae - Psoriasis; Control UVB Algae - Psoriasis UVB; Control UVB Algae - Psoriasis UVB Algae; Psoriasis Algae - Psoriasis UVB Algae
I3L0A0	3.9583	0.0032158	0.00991	Psoriasis Algae - Control; Psoriasis UVB - Control; Psoriasis Algae - Control Algae; Control UVB - Psoriasis UVB Algae; Psoriasis Algae - Control UVB Algae; Psoriasis UVB - Control UVB Algae; Psoriasis Algae - Psoriasis; Psoriasis Algae - Psoriasis UVB Algae; Psoriasis UVB - Psoriasis UVB Algae
O76003	3.936	0.0033315	0.010225	Control - Psoriasis Algae; Control - Psoriasis UVB; Control Algae - Psoriasis UVB; Control UVB - Psoriasis Algae; Control UVB - Psoriasis UVB; Control UVB Algae - Psoriasis Algae; Control UVB Algae - Psoriasis UVB; Psoriasis - Psoriasis UVB; Psoriasis UVB Algae - Psoriasis UVB
P08134	3.8878	0.0035961	0.010992	Control - Psoriasis; Control - Psoriasis Algae; Control - Psoriasis UVB; Control UVB - Psoriasis; Control UVB - Psoriasis Algae; Control UVB - Psoriasis UVB; Control UVB - Psoriasis UVB Algae; Control UVB Algae - Psoriasis; Control UVB Algae - Psoriasis Algae; Control UVB Algae - Psoriasis UVB; Control UVB Algae - Psoriasis UVB Algae
Q13011	3.8598	0.0037596	0.011446	Control - Control UVB; Control - Psoriasis UVB Algae; Control Algae - Control UVB; Control UVB Algae - Control UVB; Psoriasis - Control UVB; Psoriasis Algae - Control UVB; Psoriasis UVB - Control UVB; Psoriasis - Psoriasis UVB Algae; Psoriasis Algae - Psoriasis UVB Algae; Psoriasis UVB - Psoriasis UVB Algae
Q53Z07	3.8505	0.0038161	0.011571	Psoriasis Algae - Control; Psoriasis UVB - Control; Psoriasis - Control Algae; Psoriasis Algae - Control Algae; Psoriasis UVB - Control Algae; Psoriasis UVB Algae - Control Algae; Psoriasis - Control UVB Algae; Psoriasis Algae - Control UVB Algae; Psoriasis UVB - Control UVB Algae; Psoriasis UVB Algae - Control UVB Algae
A8K3S1	3.8418	0.003869	0.011684	Control - Psoriasis UVB; Control Algae - Psoriasis; Control Algae - Psoriasis UVB; Control UVB - Psoriasis; Control UVB - Psoriasis UVB; Control UVB Algae - Psoriasis; Control UVB Algae - Psoriasis UVB; Psoriasis Algae - Psoriasis; Psoriasis Algae - Psoriasis UVB; Psoriasis UVB Algae - Psoriasis UVB
Q13344	3.8148	0.0040397	0.012073	Control - Psoriasis UVB; Control Algae - Psoriasis UVB; Psoriasis UVB Algae - Control UVB; Control UVB Algae - Psoriasis UVB; Psoriasis - Psoriasis UVB; Psoriasis UVB Algae - Psoriasis; Psoriasis Algae - Psoriasis UVB; Psoriasis UVB Algae - Psoriasis Algae; Psoriasis UVB Algae - Psoriasis UVB
A0A0S2Z5J4	3.8143	0.004043	0.012073	Control Algae - Control; Control UVB - Control; Control UVB Algae - Control; Psoriasis - Control; Psoriasis Algae - Control; Psoriasis UVB - Control; Psoriasis UVB Algae - Control; Control UVB - Psoriasis UVB Algae
Q9BVA1	3.8139	0.0040455	0.012073	Psoriasis UVB - Control; Psoriasis UVB Algae - Control; Psoriasis UVB - Control Algae; Psoriasis UVB Algae - Control Algae; Psoriasis - Control UVB; Psoriasis Algae - Control UVB; Psoriasis UVB - Control UVB; Psoriasis UVB Algae - Control UVB; Psoriasis UVB - Control UVB Algae; Psoriasis UVB Algae - Control UVB Algae
Q15084	3.8068	0.0040915	0.012162	Psoriasis Algae - Control; Psoriasis UVB Algae - Control; Psoriasis UVB Algae - Control Algae; Psoriasis - Control UVB; Psoriasis Algae - Control UVB; Psoriasis UVB Algae - Control UVB; Psoriasis Algae - Control UVB Algae; Psoriasis UVB Algae - Control UVB Algae; Psoriasis Algae - Psoriasis UVB; Psoriasis UVB Algae - Psoriasis UVB
A0A024RAD5	3.7911	0.0041955	0.012422	Control - Psoriasis UVB; Control Algae - Psoriasis UVB; Control UVB - Psoriasis UVB; Control UVB - Psoriasis UVB Algae; Control UVB Algae - Psoriasis UVB; Psoriasis - Psoriasis UVB; Psoriasis Algae - Psoriasis UVB; Psoriasis Algae - Psoriasis UVB Algae
Q59FI4	3.775	0.0043047	0.012696	Control - Control UVB; Control Algae - Control UVB; Control UVB Algae - Control UVB; Psoriasis - Control UVB; Psoriasis Algae - Control UVB; Psoriasis UVB - Control UVB; Psoriasis UVB Algae - Control UVB
B3KS98	3.7506	0.0044766	0.013151	Control - Psoriasis; Control - Psoriasis UVB; Control - Psoriasis UVB Algae; Control Algae - Psoriasis UVB; Control UVB - Psoriasis; Control UVB - Psoriasis UVB; Control UVB - Psoriasis UVB Algae; Control UVB Algae - Psoriasis; Control UVB Algae - Psoriasis UVB; Control UVB Algae - Psoriasis UVB Algae; Psoriasis Algae - Psoriasis UVB
Q9NSD9	3.7472	0.0045017	0.013173	Psoriasis UVB Algae - Control; Control Algae - Control UVB; Control UVB Algae - Control UVB; Psoriasis - Control UVB; Psoriasis Algae - Control UVB; Psoriasis UVB - Control UVB; Psoriasis UVB Algae - Control UVB
Q9NZ23	3.7141	0.0047473	0.013839	Psoriasis Algae - Control; Psoriasis UVB Algae - Control; Psoriasis - Control Algae; Psoriasis Algae - Control Algae; Psoriasis UVB - Control Algae; Psoriasis UVB Algae - Control Algae; Psoriasis Algae - Control UVB Algae; Psoriasis UVB Algae - Control UVB Algae
A0A024R0R4	3.705	0.0048171	0.013988	Control UVB Algae - Control; Psoriasis Algae - Control; Control Algae - Psoriasis UVB Algae; Control UVB - Psoriasis UVB Algae; Control UVB Algae - Psoriasis UVB Algae; Psoriasis - Psoriasis UVB Algae; Psoriasis Algae - Psoriasis UVB Algae; Psoriasis UVB - Psoriasis UVB Algae
P49588	3.6834	0.0049881	0.014429	Control - Control UVB; Control Algae - Control UVB; Control UVB Algae - Control UVB; Psoriasis - Control UVB; Psoriasis Algae - Control UVB; Psoriasis UVB Algae - Control UVB; Psoriasis UVB Algae - Psoriasis Algae; Psoriasis UVB Algae - Psoriasis UVB
Q1KMD3	3.6707	0.0050908	0.01467	Control - Psoriasis UVB; Control Algae - Psoriasis UVB; Control UVB - Psoriasis UVB; Control UVB Algae - Psoriasis UVB; Psoriasis - Psoriasis UVB; Psoriasis Algae - Psoriasis UVB; Psoriasis UVB Algae - Psoriasis UVB
A0A024R4E5	3.6659	0.005131	0.01473	Control UVB - Control; Control UVB Algae - Control; Control UVB - Control Algae; Control UVB Algae - Control Algae; Control UVB - Psoriasis Algae; Control UVB - Psoriasis UVB Algae; Control UVB Algae - Psoriasis UVB Algae; Psoriasis - Psoriasis UVB Algae; Psoriasis UVB - Psoriasis UVB Algae
A0A024RBH2	3.6498	0.0052656	0.015014	Control - Control Algae; Control - Psoriasis UVB Algae; Control UVB - Control Algae; Control UVB Algae - Control Algae; Psoriasis - Control Algae; Psoriasis Algae - Control Algae; Control UVB - Psoriasis UVB; Control UVB - Psoriasis UVB Algae; Control UVB Algae - Psoriasis UVB Algae; Psoriasis Algae - Psoriasis UVB Algae
B5BU01	3.6494	0.0052698	0.015014	Control - Psoriasis Algae; Control - Psoriasis UVB; Control Algae - Psoriasis UVB; Control UVB - Psoriasis Algae; Control UVB - Psoriasis UVB; Control UVB Algae - Psoriasis Algae; Control UVB Algae - Psoriasis UVB; Psoriasis - Psoriasis UVB; Psoriasis UVB Algae - Psoriasis UVB
Q07960	3.6259	0.0054737	0.015536	Control - Control UVB; Control Algae - Control UVB; Control UVB Algae - Control UVB; Psoriasis - Control UVB; Psoriasis Algae - Control UVB; Psoriasis UVB - Control UVB; Psoriasis UVB Algae - Control UVB
P49915	3.6149	0.0055721	0.015756	Control - Control UVB; Control Algae - Control UVB; Psoriasis - Control Algae; Control UVB Algae - Control UVB; Psoriasis - Control UVB; Psoriasis Algae - Control UVB; Psoriasis UVB - Control UVB; Psoriasis UVB Algae - Control UVB
B7Z3K9	3.6048	0.0056638	0.015956	Control - Psoriasis Algae; Control - Psoriasis UVB; Control Algae - Psoriasis Algae; Control Algae - Psoriasis UVB; Control UVB - Psoriasis Algae; Control UVB - Psoriasis UVB; Control UVB Algae - Psoriasis Algae; Control UVB Algae - Psoriasis UVB; Psoriasis - Psoriasis UVB; Psoriasis UVB Algae - Psoriasis UVB
Q9NR45	3.5783	0.0059128	0.016595	Control - Control UVB; Psoriasis UVB Algae - Control Algae; Psoriasis - Control UVB; Psoriasis Algae - Control UVB; Psoriasis UVB Algae - Control UVB; Psoriasis UVB Algae - Control UVB Algae; Psoriasis UVB Algae - Psoriasis UVB
P35580	3.5707	0.0059866	0.01674	Psoriasis - Control; Psoriasis UVB Algae - Control; Psoriasis - Control Algae; Psoriasis Algae - Control Algae; Psoriasis UVB Algae - Control Algae; Psoriasis - Control UVB; Psoriasis UVB Algae - Control UVB; Psoriasis - Control UVB Algae; Psoriasis Algae - Control UVB Algae; Psoriasis UVB Algae - Control UVB Algae
[truncated: 99 more rows]
